# Supplementary material for: 8-Quinolyl 5-(dimethyl­amino)­naphthalene-1-sulfonate
Source: Acta Crystallogr Sect E Struct Rep Online. 2010 Jul 31;66(Pt 8):o2180. doi: 10.1107/S160053681002979X (PMC3007537; doi:10.1107/S160053681002979X)
Supplement: Supplementary file 1 [file e-66-o2180-sup1.cif]

##############################################################################
###                                                                        ###
###        Electronic paper (Acta Crystallographica Section E)             ###
###                                                                        ###
##############################################################################
#                                                                            #
# This CIF contains the data in a paper accepted for publication in Acta     #
# Crystallographica Section E. It conforms to the requirements of Notes      #
# for Authors for Section E, and has been peer reviewed under the auspices   #
# of the IUCr Commission on Journals.                                        #
#                                                                            #
# Full details of the Crystallographic Information File format               #
# are given in the paper "The Crystallographic Information File (CIF):       #
# a New Standard Archive File for Crystallography" by S. R. Hall, F. H.      #
# Allen and I. D. Brown [Acta Cryst. (1991), A47, 655-685].                  #
#                                                                            #
# The current version of the core CIF dictionary is obtainable from          #
# ftp://ftp.iucr.org/pub/cif_core.dic. The current version number is 2.4.    #
#                                                                            #
# Software is freely available for graphical display of the structure(s) in  #
# this CIF.  For information consult the CIF home page http://www.iucr.org/  #
# cif/home.html                                                              #
#                                                                            #
# This file may be used for bona fide research purposes within the           #
# scientific community so long as proper attribution is given to the journal # 
# article from which it was obtained.                                        #
#                                                                            #
##############################################################################
                                             
data_global
_audit_creation_method     'form.cif (version 2.0)'
_journal_data_validation_number     ?
_journal_date_recd_electronic     2010-07-21
_journal_date_accepted     2010-07-27
_journal_name_full     'Acta Crystallographica, Section E'
_journal_year     2010
_journal_volume     66
_journal_issue      8
_journal_page_first     o2180
_journal_page_last     o2180
_journal_paper_category     QO
_journal_coeditor_code     LH5093
_publ_contact_author_name     'Prof. Xiao, Zuo-an'
_publ_contact_author_address
;
      School of Chemical Engineering and Food Science
      Xiangfan University
      Xiangfan 441053
      P. R. China
;
_publ_contact_author_email     'blueice8250@yahoo.com.cn'
_publ_contact_author_fax     ?
_publ_contact_author_phone     '0086-0710-3592609'
_publ_section_title
;
8-Quinolyl 5-(dimethylamino)naphthalene-1-sulfonate
;
loop_
    _publ_author_name
    _publ_author_address
    'Xiao, Zuo-an'
;     School of Chemical Engineering and Food Science
      Xiangfan University
      Xiangfan 441053
      People's Republic of China
;
    'Zhan, Dan'
;     School of Chemical Engineering and Food Science
      Xiangfan University
      Xiangfan 441053
      People's Republic of China
;
data_I
_audit_creation_method     SHELXL-97
_chemical_name_systematic
;
8-Quinolyl 5-(dimethylamino)naphthalene-1-sulfonate
;
_chemical_name_common     ?
_chemical_formula_moiety     'C21 H18 N2 O3 S'
_chemical_formula_sum     'C21 H18 N2 O3 S'
_chemical_formula_iupac     'C21 H18 N2 O3 S'
_chemical_formula_weight     378.43
_chemical_melting_point     ?
_symmetry_cell_setting     triclinic
_symmetry_space_group_name_H-M     'P -1'
_symmetry_space_group_name_Hall     '-P 1'
loop_
    _symmetry_equiv_pos_as_xyz
    'x, y, z'
    '-x, -y, -z'
_cell_length_a     9.5556(12)
_cell_length_b     10.1237(12)
_cell_length_c     11.4182(14)
_cell_angle_alpha     108.736(2)
_cell_angle_beta     100.426(2)
_cell_angle_gamma     111.860(2)
_cell_volume     912.30(19)
_cell_formula_units_Z     2
_cell_measurement_reflns_used     2502
_cell_measurement_theta_min     1.70
_cell_measurement_theta_max     22.47
_cell_measurement_temperature     298(2)
_exptl_crystal_description     block
_exptl_crystal_colour     yellow
_exptl_crystal_size_max     0.20
_exptl_crystal_size_mid     0.20
_exptl_crystal_size_min     0.20
_exptl_crystal_density_diffrn     1.378
_exptl_crystal_density_meas     ?
_exptl_crystal_density_method     'not measured'
_exptl_crystal_F_000     396
_exptl_absorpt_coefficient_mu     0.202
_exptl_absorpt_correction_type     multi-scan
_exptl_absorpt_process_details     '(SADABS; Sheldrick, 1997)'
_exptl_absorpt_correction_T_min     0.9607
_exptl_absorpt_correction_T_max     0.9801
_exptl_special_details
;
;
_diffrn_ambient_temperature     298(2)
_diffrn_radiation_type     MoK\a
_diffrn_radiation_wavelength     0.71073
_diffrn_radiation_source     'fine-focus sealed tube'
_diffrn_radiation_monochromator     graphite
_diffrn_measurement_device_type     'Bruker SMART CCD'
_diffrn_measurement_method     '\f and \w scans'
_diffrn_detector_area_resol_mean     ?
_diffrn_reflns_number     5269
_diffrn_reflns_av_R_equivalents     0.0538
_diffrn_reflns_av_sigmaI/netI     0.0516
_diffrn_reflns_theta_min     2.00
_diffrn_reflns_theta_max     26.00
_diffrn_reflns_theta_full     25.24
_diffrn_measured_fraction_theta_max     0.979
_diffrn_measured_fraction_theta_full     0.985
_diffrn_reflns_limit_h_min     -11
_diffrn_reflns_limit_h_max     11
_diffrn_reflns_limit_k_min     -12
_diffrn_reflns_limit_k_max     12
_diffrn_reflns_limit_l_min     -14
_diffrn_reflns_limit_l_max     14
_diffrn_standards_number     ?
_diffrn_standards_interval_count     ?
_diffrn_standards_interval_time     ?
_diffrn_standards_decay_%     ?
_refine_special_details
;
Refinement of <i>F</i>^2^ against ALL reflections. The weighted <i>R</i>-factor
<i>wR</i> and goodness of fit <i>S</i> are based on <i>F</i>^2^, conventional
<i>R</i>-factors <i>R</i> are based on <i>F</i>, with <i>F</i> set to zero for
negative <i>F</i>^2^. The threshold expression of <i>F</i>^2^ >
\s(<i>F</i>^2^) is used only for calculating <i>R</i>-factors(gt) <i>etc</i>.
and is not relevant to the choice of reflections for refinement.
<i>R</i>-factors based on <i>F</i>^2^ are statistically about twice as large
as those based on <i>F</i>, and <i>R</i>- factors based on ALL data will be
even larger.
;
_reflns_number_total     3526
_reflns_number_gt     2959
_reflns_threshold_expression     I>2\s(I)
_refine_ls_structure_factor_coef     Fsqd
_refine_ls_matrix_type     full
_refine_ls_R_factor_all     0.0584
_refine_ls_R_factor_gt     0.0497
_refine_ls_wR_factor_gt     0.1257
_refine_ls_wR_factor_ref     0.1316
_refine_ls_goodness_of_fit_ref     1.036
_refine_ls_restrained_S_all     1.036
_refine_ls_number_reflns     3526
_refine_ls_number_parameters     246
_refine_ls_number_restraints     0
_refine_ls_hydrogen_treatment     constr
_refine_ls_weighting_scheme     calc
_refine_ls_weighting_details
         'calc w=1/[\s^2^(Fo^2^)+(0.0622P)^2^+0.1786P] where P=(Fo^2^+2Fc^2^)/3'
_atom_sites_solution_hydrogens     geom
_atom_sites_solution_primary     direct
_atom_sites_solution_secondary     difmap
_refine_ls_shift/su_max     0.001
_refine_ls_shift/su_mean     0.000
_refine_diff_density_max     0.277
_refine_diff_density_min     -0.338
_refine_ls_extinction_method     none
_refine_ls_extinction_coef     ?
loop_
    _atom_type_symbol
    _atom_type_description
    _atom_type_scat_dispersion_real
    _atom_type_scat_dispersion_imag
    _atom_type_scat_source
    'C' 'C' 0.0033 0.0016
                         'International Tables Vol C Tables 4.2.6.8 and 6.1.1.4'
    'H' 'H' 0.0000 0.0000
                         'International Tables Vol C Tables 4.2.6.8 and 6.1.1.4'
    'N' 'N' 0.0061 0.0033
                         'International Tables Vol C Tables 4.2.6.8 and 6.1.1.4'
    'O' 'O' 0.0106 0.0060
                         'International Tables Vol C Tables 4.2.6.8 and 6.1.1.4'
    'S' 'S' 0.1246 0.1234
                         'International Tables Vol C Tables 4.2.6.8 and 6.1.1.4'
_computing_data_collection     'SMART (Bruker, 2007)'
_computing_cell_refinement     'SAINT (Bruker, 2007)'
_computing_data_reduction     'SAINT (Bruker, 2007)'
_computing_structure_solution     'SHELXS97 (Sheldrick, 2008)'
_computing_structure_refinement     'SHELXL97 (Sheldrick, 2008)'
_computing_molecular_graphics     'PLATON (Spek, 2009)'
_computing_publication_material     'SHELXTL (Sheldrick, 2008)'
loop_
    _atom_site_type_symbol
    _atom_site_label
    _atom_site_fract_x
    _atom_site_fract_y
    _atom_site_fract_z
    _atom_site_U_iso_or_equiv
    _atom_site_adp_type
    _atom_site_calc_flag
    _atom_site_refinement_flags
    _atom_site_occupancy
    _atom_site_disorder_assembly
    _atom_site_disorder_group
    C C1 0.3811(4) -0.3563(4) 0.4404(3) 0.0808(9) Uani d . 1 . .
    H H1A 0.3092 -0.3111 0.4357 0.121 Uiso calc R 1 . .
    H H1B 0.3945 -0.3739 0.5185 0.121 Uiso calc R 1 . .
    H H1C 0.3375 -0.4546 0.3645 0.121 Uiso calc R 1 . .
    C C2 0.6414(4) -0.3214(4) 0.4384(3) 0.0776(8) Uani d . 1 . .
    H H2A 0.5946 -0.4150 0.3577 0.116 Uiso calc R 1 . .
    H H2B 0.6564 -0.3480 0.5116 0.116 Uiso calc R 1 . .
    H H2C 0.7433 -0.2490 0.4419 0.116 Uiso calc R 1 . .
    C C3 0.5317(3) -0.1772(2) 0.3569(2) 0.0460(5) Uani d . 1 . .
    C C4 0.4046(3) -0.2372(3) 0.2452(2) 0.0549(6) Uani d . 1 . .
    H H4 0.3129 -0.3287 0.2251 0.066 Uiso calc R 1 . .
    C C5 0.4103(3) -0.1632(3) 0.1607(2) 0.0543(6) Uani d . 1 . .
    H H5 0.3217 -0.2059 0.0857 0.065 Uiso calc R 1 . .
    C C6 0.5421(3) -0.0303(3) 0.1855(2) 0.0469(5) Uani d . 1 . .
    H H6 0.5452 0.0133 0.1251 0.056 Uiso calc R 1 . .
    C C7 0.6746(2) 0.0422(2) 0.30273(19) 0.0386(4) Uani d . 1 . .
    C C8 0.8158(2) 0.1871(2) 0.34276(19) 0.0407(5) Uani d . 1 . .
    C C9 0.9371(3) 0.2558(3) 0.4599(2) 0.0498(5) Uani d . 1 . .
    H H9 1.0277 0.3491 0.4818 0.060 Uiso calc R 1 . .
    C C10 0.9242(3) 0.1849(3) 0.5467(2) 0.0593(6) Uani d . 1 . .
    H H10 1.0052 0.2328 0.6279 0.071 Uiso calc R 1 . .
    C C11 0.7943(3) 0.0466(3) 0.5135(2) 0.0550(6) Uani d . 1 . .
    H H11 0.7878 0.0016 0.5729 0.066 Uiso calc R 1 . .
    C C12 0.6684(2) -0.0309(2) 0.39138(19) 0.0423(5) Uani d . 1 . .
    C C13 1.0085(2) 0.1803(2) 0.12403(19) 0.0406(4) Uani d . 1 . .
    C C14 1.0695(3) 0.1102(3) 0.1871(2) 0.0514(5) Uani d . 1 . .
    H H14 1.0128 0.0581 0.2302 0.062 Uiso calc R 1 . .
    C C15 1.2188(3) 0.1174(3) 0.1866(2) 0.0616(6) Uani d . 1 . .
    H H15 1.2622 0.0718 0.2315 0.074 Uiso calc R 1 . .
    C C16 1.3009(3) 0.1902(3) 0.1213(2) 0.0599(6) Uani d . 1 . .
    H H16 1.3999 0.1942 0.1221 0.072 Uiso calc R 1 . .
    C C17 1.2370(3) 0.2596(3) 0.0523(2) 0.0487(5) Uani d . 1 . .
    C C18 1.3112(3) 0.3301(3) -0.0238(2) 0.0623(7) Uani d . 1 . .
    H H18 1.4073 0.3321 -0.0306 0.075 Uiso calc R 1 . .
    C C19 1.2415(3) 0.3946(3) -0.0863(3) 0.0643(7) Uani d . 1 . .
    H H19 1.2891 0.4411 -0.1366 0.077 Uiso calc R 1 . .
    C C20 1.0978(3) 0.3904(3) -0.0744(2) 0.0584(6) Uani d . 1 . .
    H H20 1.0533 0.4377 -0.1164 0.070 Uiso calc R 1 . .
    C C21 1.0888(2) 0.2580(2) 0.05481(18) 0.0399(4) Uani d . 1 . .
    N N1 0.5359(2) -0.2493(2) 0.4443(2) 0.0572(5) Uani d . 1 . .
    N N2 1.0200(2) 0.3242(2) -0.00774(17) 0.0479(4) Uani d . 1 . .
    O O1 0.6994(2) 0.2943(2) 0.18886(19) 0.0656(5) Uani d . 1 . .
    O O2 0.9897(2) 0.42788(18) 0.30555(16) 0.0607(4) Uani d . 1 . .
    O O3 0.85533(16) 0.16883(17) 0.11789(13) 0.0442(4) Uani d . 1 . .
    S S1 0.84187(7) 0.28769(6) 0.24117(5) 0.04560(19) Uani d . 1 . .
loop_
    _atom_site_aniso_label
    _atom_site_aniso_U_11
    _atom_site_aniso_U_22
    _atom_site_aniso_U_33
    _atom_site_aniso_U_12
    _atom_site_aniso_U_13
    _atom_site_aniso_U_23
    C1 0.084(2) 0.085(2) 0.118(2) 0.0459(17) 0.0604(19) 0.073(2)
    C2 0.081(2) 0.089(2) 0.100(2) 0.0529(17) 0.0357(17) 0.0648(19)
    C3 0.0476(12) 0.0491(12) 0.0530(12) 0.0252(10) 0.0223(10) 0.0291(10)
    C4 0.0446(13) 0.0498(13) 0.0624(14) 0.0144(10) 0.0138(11) 0.0260(11)
    C5 0.0417(12) 0.0600(14) 0.0521(13) 0.0197(11) 0.0044(10) 0.0239(11)
    C6 0.0462(12) 0.0550(13) 0.0448(11) 0.0258(10) 0.0115(10) 0.0268(10)
    C7 0.0400(11) 0.0433(11) 0.0403(10) 0.0227(9) 0.0167(9) 0.0212(9)
    C8 0.0438(11) 0.0435(11) 0.0417(11) 0.0228(9) 0.0208(9) 0.0198(9)
    C9 0.0454(12) 0.0483(12) 0.0469(12) 0.0162(10) 0.0157(10) 0.0165(10)
    C10 0.0515(14) 0.0681(15) 0.0400(12) 0.0201(12) 0.0035(10) 0.0171(11)
    C11 0.0587(14) 0.0654(15) 0.0412(12) 0.0257(12) 0.0126(10) 0.0289(11)
    C12 0.0443(12) 0.0480(11) 0.0427(11) 0.0245(10) 0.0167(9) 0.0240(9)
    C13 0.0396(11) 0.0424(11) 0.0377(10) 0.0196(9) 0.0132(9) 0.0138(9)
    C14 0.0632(15) 0.0557(13) 0.0456(12) 0.0330(12) 0.0221(11) 0.0249(10)
    C15 0.0694(17) 0.0730(16) 0.0583(14) 0.0493(14) 0.0174(13) 0.0295(13)
    C16 0.0451(13) 0.0693(15) 0.0659(15) 0.0349(12) 0.0163(12) 0.0208(13)
    C17 0.0404(11) 0.0451(11) 0.0524(12) 0.0182(9) 0.0171(10) 0.0124(10)
    C18 0.0472(14) 0.0584(14) 0.0719(16) 0.0169(11) 0.0325(12) 0.0189(13)
    C19 0.0682(17) 0.0630(15) 0.0685(16) 0.0237(13) 0.0401(14) 0.0347(13)
    C20 0.0682(16) 0.0602(14) 0.0589(14) 0.0313(13) 0.0294(12) 0.0334(12)
    C21 0.0376(11) 0.0390(10) 0.0380(10) 0.0170(9) 0.0127(8) 0.0114(8)
    N1 0.0615(13) 0.0614(12) 0.0719(13) 0.0315(10) 0.0320(10) 0.0466(11)
    N2 0.0497(11) 0.0542(11) 0.0505(10) 0.0262(9) 0.0226(9) 0.0291(9)
    O1 0.0683(11) 0.0834(12) 0.0966(13) 0.0545(10) 0.0485(10) 0.0642(11)
    O2 0.0660(11) 0.0423(8) 0.0713(10) 0.0186(8) 0.0341(9) 0.0231(8)
    O3 0.0389(8) 0.0519(8) 0.0446(8) 0.0201(7) 0.0182(6) 0.0227(7)
    S1 0.0499(3) 0.0456(3) 0.0582(3) 0.0270(3) 0.0298(3) 0.0300(3)
_geom_special_details
;
All e.s.d.'s (except the e.s.d. in the dihedral angle between two l.s. planes)
are estimated using the full covariance matrix. The cell e.s.d.'s are taken
into account individually in the estimation of e.s.d.'s in distances, angles
and torsion angles; correlations between e.s.d.'s in cell parameters are only
used when they are defined by crystal symmetry. An approximate (isotropic)
treatment of cell e.s.d.'s is used for estimating e.s.d.'s involving l.s.
planes.
;
loop_
    _geom_bond_atom_site_label_1
    _geom_bond_atom_site_label_2
    _geom_bond_site_symmetry_2
    _geom_bond_distance
    _geom_bond_publ_flag
    C1 N1 . 1.454(3) ?
    C1 H1A . 0.9600 ?
    C1 H1B . 0.9600 ?
    C1 H1C . 0.9600 ?
    C2 N1 . 1.448(3) ?
    C2 H2A . 0.9600 ?
    C2 H2B . 0.9600 ?
    C2 H2C . 0.9600 ?
    C3 C4 . 1.364(3) ?
    C3 N1 . 1.417(3) ?
    C3 C12 . 1.433(3) ?
    C4 C5 . 1.396(3) ?
    C4 H4 . 0.9300 ?
    C5 C6 . 1.356(3) ?
    C5 H5 . 0.9300 ?
    C6 C7 . 1.413(3) ?
    C6 H6 . 0.9300 ?
    C7 C12 . 1.430(3) ?
    C7 C8 . 1.434(3) ?
    C8 C9 . 1.362(3) ?
    C8 S1 . 1.766(2) ?
    C9 C10 . 1.396(3) ?
    C9 H9 . 0.9300 ?
    C10 C11 . 1.356(3) ?
    C10 H10 . 0.9300 ?
    C11 C12 . 1.412(3) ?
    C11 H11 . 0.9300 ?
    C13 C14 . 1.358(3) ?
    C13 O3 . 1.411(2) ?
    C13 C21 . 1.415(3) ?
    C14 C15 . 1.403(3) ?
    C14 H14 . 0.9300 ?
    C15 C16 . 1.360(4) ?
    C15 H15 . 0.9300 ?
    C16 C17 . 1.410(3) ?
    C16 H16 . 0.9300 ?
    C17 C21 . 1.416(3) ?
    C17 C18 . 1.418(3) ?
    C18 C19 . 1.353(4) ?
    C18 H18 . 0.9300 ?
    C19 C20 . 1.391(4) ?
    C19 H19 . 0.9300 ?
    C20 N2 . 1.320(3) ?
    C20 H20 . 0.9300 ?
    C21 N2 . 1.363(3) ?
    O1 S1 . 1.4188(17) ?
    O2 S1 . 1.4183(17) ?
    O3 S1 . 1.5933(15) ?
loop_
    _geom_angle_atom_site_label_1
    _geom_angle_atom_site_label_2
    _geom_angle_atom_site_label_3
    _geom_angle_site_symmetry_1
    _geom_angle_site_symmetry_3
    _geom_angle
    _geom_angle_publ_flag
    N1 C1 H1A . . 109.5 ?
    N1 C1 H1B . . 109.5 ?
    H1A C1 H1B . . 109.5 ?
    N1 C1 H1C . . 109.5 ?
    H1A C1 H1C . . 109.5 ?
    H1B C1 H1C . . 109.5 ?
    N1 C2 H2A . . 109.5 ?
    N1 C2 H2B . . 109.5 ?
    H2A C2 H2B . . 109.5 ?
    N1 C2 H2C . . 109.5 ?
    H2A C2 H2C . . 109.5 ?
    H2B C2 H2C . . 109.5 ?
    C4 C3 N1 . . 123.8(2) ?
    C4 C3 C12 . . 119.17(18) ?
    N1 C3 C12 . . 117.06(19) ?
    C3 C4 C5 . . 120.9(2) ?
    C3 C4 H4 . . 119.5 ?
    C5 C4 H4 . . 119.5 ?
    C6 C5 C4 . . 121.6(2) ?
    C6 C5 H5 . . 119.2 ?
    C4 C5 H5 . . 119.2 ?
    C5 C6 C7 . . 120.30(19) ?
    C5 C6 H6 . . 119.8 ?
    C7 C6 H6 . . 119.8 ?
    C6 C7 C12 . . 118.50(18) ?
    C6 C7 C8 . . 125.16(18) ?
    C12 C7 C8 . . 116.32(18) ?
    C9 C8 C7 . . 122.78(18) ?
    C9 C8 S1 . . 116.00(16) ?
    C7 C8 S1 . . 121.22(15) ?
    C8 C9 C10 . . 119.4(2) ?
    C8 C9 H9 . . 120.3 ?
    C10 C9 H9 . . 120.3 ?
    C11 C10 C9 . . 120.4(2) ?
    C11 C10 H10 . . 119.8 ?
    C9 C10 H10 . . 119.8 ?
    C10 C11 C12 . . 121.9(2) ?
    C10 C11 H11 . . 119.0 ?
    C12 C11 H11 . . 119.0 ?
    C11 C12 C7 . . 119.01(19) ?
    C11 C12 C3 . . 121.60(18) ?
    C7 C12 C3 . . 119.32(18) ?
    C14 C13 O3 . . 120.52(19) ?
    C14 C13 C21 . . 122.3(2) ?
    O3 C13 C21 . . 117.06(17) ?
    C13 C14 C15 . . 119.3(2) ?
    C13 C14 H14 . . 120.3 ?
    C15 C14 H14 . . 120.3 ?
    C16 C15 C14 . . 120.8(2) ?
    C16 C15 H15 . . 119.6 ?
    C14 C15 H15 . . 119.6 ?
    C15 C16 C17 . . 120.5(2) ?
    C15 C16 H16 . . 119.7 ?
    C17 C16 H16 . . 119.7 ?
    C16 C17 C21 . . 119.7(2) ?
    C16 C17 C18 . . 123.8(2) ?
    C21 C17 C18 . . 116.5(2) ?
    C19 C18 C17 . . 119.8(2) ?
    C19 C18 H18 . . 120.1 ?
    C17 C18 H18 . . 120.1 ?
    C18 C19 C20 . . 119.0(2) ?
    C18 C19 H19 . . 120.5 ?
    C20 C19 H19 . . 120.5 ?
    N2 C20 C19 . . 124.7(2) ?
    N2 C20 H20 . . 117.6 ?
    C19 C20 H20 . . 117.6 ?
    N2 C21 C13 . . 119.30(18) ?
    N2 C21 C17 . . 123.32(19) ?
    C13 C21 C17 . . 117.37(19) ?
    C3 N1 C2 . . 113.78(19) ?
    C3 N1 C1 . . 116.1(2) ?
    C2 N1 C1 . . 110.5(2) ?
    C20 N2 C21 . . 116.59(19) ?
    C13 O3 S1 . . 117.87(12) ?
    O2 S1 O1 . . 119.57(11) ?
    O2 S1 O3 . . 108.77(8) ?
    O1 S1 O3 . . 104.37(10) ?
    O2 S1 C8 . . 109.32(10) ?
    O1 S1 C8 . . 110.89(10) ?
    O3 S1 C8 . . 102.41(8) ?
loop_
    _geom_torsion_atom_site_label_1
    _geom_torsion_atom_site_label_2
    _geom_torsion_atom_site_label_3
    _geom_torsion_atom_site_label_4
    _geom_torsion_site_symmetry_1
    _geom_torsion_site_symmetry_2
    _geom_torsion_site_symmetry_3
    _geom_torsion_site_symmetry_4
    _geom_torsion
    _geom_torsion_publ_flag
    N1 C3 C4 C5 . . . . -177.7(2) ?
    C12 C3 C4 C5 . . . . 3.9(3) ?
    C3 C4 C5 C6 . . . . 0.6(4) ?
    C4 C5 C6 C7 . . . . -3.7(4) ?
    C5 C6 C7 C12 . . . . 2.2(3) ?
    C5 C6 C7 C8 . . . . -176.3(2) ?
    C6 C7 C8 C9 . . . . 176.8(2) ?
    C12 C7 C8 C9 . . . . -1.7(3) ?
    C6 C7 C8 S1 . . . . -3.1(3) ?
    C12 C7 C8 S1 . . . . 178.40(14) ?
    C7 C8 C9 C10 . . . . -1.0(3) ?
    S1 C8 C9 C10 . . . . 178.88(17) ?
    C8 C9 C10 C11 . . . . 1.8(4) ?
    C9 C10 C11 C12 . . . . 0.2(4) ?
    C10 C11 C12 C7 . . . . -3.0(3) ?
    C10 C11 C12 C3 . . . . 179.9(2) ?
    C6 C7 C12 C11 . . . . -175.00(19) ?
    C8 C7 C12 C11 . . . . 3.6(3) ?
    C6 C7 C12 C3 . . . . 2.2(3) ?
    C8 C7 C12 C3 . . . . -179.18(17) ?
    C4 C3 C12 C11 . . . . 171.9(2) ?
    N1 C3 C12 C11 . . . . -6.6(3) ?
    C4 C3 C12 C7 . . . . -5.2(3) ?
    N1 C3 C12 C7 . . . . 176.32(17) ?
    O3 C13 C14 C15 . . . . 177.12(19) ?
    C21 C13 C14 C15 . . . . 1.4(3) ?
    C13 C14 C15 C16 . . . . -1.6(4) ?
    C14 C15 C16 C17 . . . . -0.2(4) ?
    C15 C16 C17 C21 . . . . 2.1(3) ?
    C15 C16 C17 C18 . . . . -176.5(2) ?
    C16 C17 C18 C19 . . . . -179.7(2) ?
    C21 C17 C18 C19 . . . . 1.6(3) ?
    C17 C18 C19 C20 . . . . 0.1(4) ?
    C18 C19 C20 N2 . . . . -1.5(4) ?
    C14 C13 C21 N2 . . . . 179.21(19) ?
    O3 C13 C21 N2 . . . . 3.3(3) ?
    C14 C13 C21 C17 . . . . 0.5(3) ?
    O3 C13 C21 C17 . . . . -175.38(17) ?
    C16 C17 C21 N2 . . . . 179.12(19) ?
    C18 C17 C21 N2 . . . . -2.1(3) ?
    C16 C17 C21 C13 . . . . -2.2(3) ?
    C18 C17 C21 C13 . . . . 176.51(18) ?
    C4 C3 N1 C2 . . . . 107.4(3) ?
    C12 C3 N1 C2 . . . . -74.3(3) ?
    C4 C3 N1 C1 . . . . -22.5(3) ?
    C12 C3 N1 C1 . . . . 155.8(2) ?
    C19 C20 N2 C21 . . . . 1.0(4) ?
    C13 C21 N2 C20 . . . . -177.77(19) ?
    C17 C21 N2 C20 . . . . 0.9(3) ?
    C14 C13 O3 S1 . . . . 82.5(2) ?
    C21 C13 O3 S1 . . . . -101.55(17) ?
    C13 O3 S1 O2 . . . . 28.05(16) ?
    C13 O3 S1 O1 . . . . 156.75(14) ?
    C13 O3 S1 C8 . . . . -87.57(15) ?
    C9 C8 S1 O2 . . . . -0.92(19) ?
    C7 C8 S1 O2 . . . . 178.98(15) ?
    C9 C8 S1 O1 . . . . -134.83(17) ?
    C7 C8 S1 O1 . . . . 45.06(19) ?
    C9 C8 S1 O3 . . . . 114.31(17) ?
    C7 C8 S1 O3 . . . . -65.80(17) ?
loop_
    _geom_hbond_atom_site_label_D
    _geom_hbond_atom_site_label_H
    _geom_hbond_atom_site_label_A
    _geom_hbond_site_symmetry_A
    _geom_hbond_distance_DH
    _geom_hbond_distance_HA
    _geom_hbond_distance_DA
    _geom_hbond_angle_DHA
    C16 H16 O1 1_655 0.93 2.52 3.411(3) 160.3
