# Supplementary material for: 8-Quinolyl 5-(dimethyl­amino)­naphthalene-1-sulfonate
Source: Acta Crystallogr Sect E Struct Rep Online. 2010 Jul 31;66(Pt 8):o2180. doi: 10.1107/S160053681002979X (PMC3007537; doi:10.1107/S160053681002979X)
Supplement: Supplementary file 2 [file e-66-o2180-Isup2.hkl]

# 
# h,k,l, Fc-squared, Fo-squared, sigma(Fo-squared) and status flag 
# 
data_I
_shelx_title ' 100430am in P-1' 
_shelx_refln_list_code          4 
_shelx_F_calc_maximum      117.34 
_exptl_crystal_F_000       396.00 
_reflns_d_resolution_high  0.8107 
 
loop_ 
 _symmetry_equiv_pos_as_xyz 
 'x, y, z' 
 '-x, -y, -z' 
 
_cell_length_a     9.5556 
_cell_length_b    10.1237 
_cell_length_c    11.4182 
_cell_angle_alpha 108.736 
_cell_angle_beta  100.426 
_cell_angle_gamma 111.860 
 
_shelx_F_squared_multiplier     1.000 
 
loop_ 
 _refln_index_h 
 _refln_index_k 
 _refln_index_l 
 _refln_F_squared_calc 
 _refln_F_squared_meas 
 _refln_F_squared_sigma 
 _refln_observed_status 
   1   0   0      853.71      753.50      6.23 o 
   2   0   0        0.28        1.03      0.22 o 
   3   0   0      289.47      338.24     26.59 o 
   4   0   0        0.15        3.42      0.52 o 
   5   0   0        9.61        7.15      1.18 o 
   6   0   0      182.38      158.19      6.45 o 
   7   0   0       44.07       36.01      3.43 o 
   8   0   0       31.77       30.85      3.47 o 
   9   0   0        0.52        0.00      0.80 o 
  10   0   0        0.00        0.89      1.16 o 
 -10   1   0        6.85       10.46      2.80 o 
  -9   1   0       40.74       43.31      4.18 o 
  -8   1   0      646.02      611.87     14.42 o 
  -7   1   0       54.92       55.86      4.05 o 
  -6   1   0        0.01        0.28      0.34 o 
  -5   1   0      920.45     1011.85     44.95 o 
  -4   1   0      437.26      393.41     11.68 o 
  -3   1   0     1527.41     1501.15     54.46 o 
  -2   1   0     1312.82     1277.43      8.81 o 
  -1   1   0     1464.10     1433.36     43.17 o 
   0   1   0      655.46      683.80      5.79 o 
   1   1   0       42.25       49.23      3.40 o 
   2   1   0      263.09      249.03     30.33 o 
   3   1   0       17.68       23.51      1.45 o 
   4   1   0      364.08      402.82     55.01 o 
   5   1   0      825.08      942.30    129.99 o 
   6   1   0        5.45        5.79      1.74 o 
   7   1   0        3.97        4.05      1.69 o 
   8   1   0       57.98       52.83      4.67 o 
   9   1   0        0.00        1.74      1.16 o 
 -11   2   0        0.46        0.00      1.11 o 
 -10   2   0        7.55        8.55      2.36 o 
  -9   2   0      153.26      154.23      7.57 o 
  -8   2   0        3.73        3.43      1.42 o 
  -7   2   0       13.88        9.84      2.05 o 
  -6   2   0       41.19       32.01      1.56 o 
  -5   2   0       60.77       72.68      2.14 o 
  -4   2   0      193.09      188.67     11.35 o 
  -3   2   0       45.89       49.09      1.96 o 
  -2   2   0      251.00      254.70      3.05 o 
  -1   2   0      952.68     1002.08     46.51 o 
   0   2   0     9069.11     8113.11    549.65 o 
   1   2   0       10.41       11.51      1.05 o 
   2   2   0       37.62       41.00      4.52 o 
   3   2   0      246.01      295.61     30.04 o 
   4   2   0      108.32      102.71      8.81 o 
   5   2   0        1.98        0.40      0.80 o 
   6   2   0        3.04        1.38      1.20 o 
   7   2   0       90.91       78.47      5.52 o 
   8   2   0        0.03        1.38      1.02 o 
   9   2   0       10.49       18.20      3.74 o 
 -11   3   0       22.60       25.46      4.05 o 
 -10   3   0       52.93       47.45      4.41 o 
  -9   3   0        0.00        2.27      1.16 o 
  -8   3   0       47.55       44.78      3.56 o 
  -7   3   0        0.51        0.58      0.67 o 
  -6   3   0      136.62      130.80      3.21 o 
  -5   3   0      215.00      250.84     14.15 o 
  -4   3   0       47.13       34.36      2.05 o 
  -3   3   0     1149.11     1249.59     14.55 o 
  -2   3   0        0.35        0.96      0.57 o 
  -1   3   0       95.70       82.01      4.82 o 
   0   3   0      488.12      467.44      5.54 o 
   1   3   0     1012.23     1020.99     77.49 o 
   2   3   0     1025.76     1112.83     94.89 o 
   3   3   0       18.43       21.30      2.92 o 
   4   3   0        0.29        0.08      0.42 o 
   5   3   0        1.97        2.05      1.11 o 
   6   3   0       33.45       27.42      3.25 o 
   7   3   0        3.59        6.19      2.00 o 
   8   3   0       28.69       34.58      4.05 o 
 -11   4   0        0.21        1.60      1.20 o 
 -10   4   0        1.48        2.31      1.20 o 
  -9   4   0        0.36        2.58      1.34 o 
  -8   4   0      123.52      112.34      5.30 o 
  -7   4   0        6.35        5.83      0.97 o 
  -6   4   0      451.81      430.41      6.05 o 
  -5   4   0       12.80       18.74      1.29 o 
  -4   4   0       10.63        8.33      0.96 o 
  -3   4   0       98.33       96.45      4.01 o 
  -2   4   0        6.28        3.74      0.44 o 
  -1   4   0      301.75      323.44      6.93 o 
   0   4   0      206.55      240.60      4.38 o 
   1   4   0       13.42       19.22      1.27 o 
   2   4   0        0.14        0.24      0.41 o 
   3   4   0      266.37      293.85     24.55 o 
   4   4   0       25.76       26.15      1.80 o 
   5   4   0       33.00       29.82      3.29 o 
   6   4   0        5.30        5.07      1.82 o 
   7   4   0        1.02        2.18      1.42 o 
  -8   5   0        9.56       11.55      1.53 o 
  -7   5   0      127.49      129.85      4.03 o 
  -6   5   0      223.52      206.98      3.47 o 
  -5   5   0       26.31       32.62      1.82 o 
  -4   5   0       21.09       26.81      1.57 o 
  -3   5   0       98.32       87.33      5.74 o 
  -2   5   0      211.80      230.46     11.36 o 
  -1   5   0      125.42      128.33      5.14 o 
   0   5   0       34.43       45.98      3.67 o 
   1   5   0        4.05        3.85      0.82 o 
   2   5   0       89.70       90.24      4.14 o 
   3   5   0        2.79        3.92      0.95 o 
   4   5   0       67.80       60.49      4.41 o 
   5   5   0        0.06        0.00      0.98 o 
   6   5   0        0.57        1.78      1.20 o 
   7   5   0        8.24        7.66      2.45 o 
 -11   6   0        3.77        5.07      2.00 o 
 -10   6   0        0.74        1.07      1.20 o 
  -9   6   0       20.65       25.10      3.56 o 
  -8   6   0      101.44       94.41      4.96 o 
  -7   6   0      369.87      335.33     16.00 o 
  -6   6   0       18.14       17.88      1.96 o 
  -5   6   0       52.93       53.48      4.12 o 
  -4   6   0       90.54       85.39      8.21 o 
  -3   6   0       41.84       48.49      4.69 o 
  -2   6   0        2.03        2.29      0.40 o 
  -1   6   0        5.19       10.72      1.06 o 
   0   6   0       10.36       12.43      1.36 o 
   1   6   0      118.96      109.58      3.59 o 
   2   6   0       19.49       23.61      1.81 o 
   3   6   0        1.27        3.93      1.02 o 
   4   6   0        0.40        0.13      0.67 o 
   5   6   0        7.65        9.70      2.40 o 
   6   6   0       74.77       82.65      6.19 o 
 -11   7   0        6.43       12.02      2.98 o 
 -10   7   0       18.02       21.01      3.52 o 
  -9   7   0        2.43        4.90      1.78 o 
  -8   7   0       22.94       28.14      3.25 o 
  -7   7   0      335.90      340.06     16.56 o 
  -6   7   0       72.45       61.90      3.20 o 
  -5   7   0        0.01        0.15      0.47 o 
  -4   7   0       29.66       29.14      2.80 o 
  -3   7   0       40.25       35.92      6.27 o 
  -2   7   0      363.76      348.24      9.79 o 
  -1   7   0        1.42        3.56      1.34 o 
   0   7   0      164.55      164.99      4.42 o 
   1   7   0      251.43      241.26      5.71 o 
   2   7   0       90.81       78.87      3.48 o 
   3   7   0       34.01       28.49      3.16 o 
   4   7   0       11.39       11.53      2.63 o 
   5   7   0        0.14        1.16      1.07 o 
 -11   8   0        3.57        7.88      2.54 o 
 -10   8   0        6.19        8.77      2.45 o 
  -9   8   0        5.21        3.30      1.00 o 
  -8   8   0      115.10      118.87      5.43 o 
  -7   8   0      482.25      506.17     33.14 o 
  -6   8   0      357.63      381.97     36.34 o 
  -5   8   0       61.93       63.14      5.37 o 
  -4   8   0        0.05        0.73      0.48 o 
  -3   8   0       35.25       33.50      2.31 o 
  -2   8   0       78.58       79.94      5.16 o 
  -1   8   0      154.62      135.62      6.77 o 
   0   8   0       46.21       47.14      4.14 o 
   1   8   0        8.86        8.55      2.27 o 
   2   8   0       27.79       30.85      3.43 o 
 -10   9   0        0.36        1.38      1.42 o 
  -9   9   0       13.12       17.54      2.19 o 
  -8   9   0        0.01        0.91      0.82 o 
  -7   9   0        5.28        8.29      1.51 o 
  -6   9   0      110.22      116.26      4.98 o 
  -5   9   0        1.29        0.91      0.55 o 
  -4   9   0        0.69        1.30      0.58 o 
  -3   9   0      113.72      100.50      6.14 o 
  -2   9   0      132.19      124.76      6.90 o 
  -1   9   0        2.67        2.27      1.38 o 
   0   9   0       81.19       77.14      5.56 o 
   1   9   0       26.60       23.59      3.65 o 
  -9  10   0       12.01        8.59      2.27 o 
  -8  10   0        7.19        5.09      1.25 o 
  -7  10   0       95.67       90.69      4.41 o 
  -6  10   0       24.80       25.91      2.71 o 
  -5  10   0       46.81       47.22      3.92 o 
  -4  10   0       16.83       15.80      3.20 o 
  -3  10   0        5.61        5.65      1.91 o 
  -2  10   0        0.50        0.36      0.89 o 
  -1  10   0       71.09       74.87      5.79 o 
   0  10   0        0.16        0.09      1.02 o 
  -8  11   0        9.98        8.25      1.73 o 
  -7  11   0        1.55        1.80      0.91 o 
  -6  11   0       18.15       19.04      2.53 o 
  -5  11   0       18.23       21.28      3.83 o 
  -4  11   0        2.45        4.54      1.82 o 
  -3  11   0        9.89        6.28      2.09 o 
  -2  11   0        4.46        7.61      2.36 o 
   4 -12   1        0.45        2.98      1.56 o 
   5 -12   1       73.16       66.32      5.83 o 
   6 -12   1       22.77       26.09      3.00 o 
   1 -11   1        0.26        1.20      1.38 o 
   2 -11   1        1.10        1.25      1.20 o 
   3 -11   1        4.84        5.96      2.09 o 
   4 -11   1      192.14      175.23      9.04 o 
   5 -11   1        1.49        2.17      0.84 o 
   6 -11   1        1.08        1.36      0.91 o 
   7 -11   1       13.88       14.68      2.17 o 
   8 -11   1        0.03        0.80      0.98 o 
  -1 -10   1        8.56       11.93      2.76 o 
   0 -10   1        3.22        2.80      1.60 o 
   1 -10   1        1.48        2.49      1.42 o 
   2 -10   1       55.00       56.88      4.90 o 
   3 -10   1       48.85       46.96      4.45 o 
   4 -10   1        4.05        3.80      1.07 o 
   5 -10   1       23.56       24.77      1.99 o 
   6 -10   1       66.41       67.02      6.20 o 
   7 -10   1       15.55       16.45      2.25 o 
   8 -10   1       70.51       74.74      5.94 o 
   9 -10   1       31.81       33.25      2.61 o 
  10 -10   1        4.03        7.70      2.27 o 
  -2  -9   1        4.81        9.35      2.45 o 
  -1  -9   1       13.07       13.89      2.98 o 
   0  -9   1       80.77       83.90      5.70 o 
   1  -9   1      111.12      105.84      6.36 o 
   2  -9   1       28.17       31.20      3.47 o 
   3  -9   1        5.82        5.26      1.20 o 
   4  -9   1       81.73       81.63      6.16 o 
   5  -9   1       12.81       13.73      1.51 o 
   6  -9   1        0.00        0.08      0.73 o 
   7  -9   1      475.56      478.26     25.68 o 
   8  -9   1       53.49       57.42      3.25 o 
   9  -9   1        5.65        5.61      2.00 o 
  10  -9   1        0.33        0.00      1.11 o 
  -3  -8   1        8.45       10.42      2.45 o 
  -2  -8   1       37.58       35.96      3.74 o 
  -1  -8   1      184.02      174.52      7.79 o 
   0  -8   1       86.74       79.49      5.21 o 
   1  -8   1        0.04        0.36      0.89 o 
   2  -8   1      108.28       87.84      3.59 o 
   3  -8   1      145.47      158.01     11.22 o 
   4  -8   1       42.69       50.47     10.37 o 
   5  -8   1      120.93      112.87      5.34 o 
   6  -8   1       55.92       54.09      3.07 o 
   7  -8   1       43.25       43.28      2.69 o 
   8  -8   1       23.02       26.83      3.56 o 
   9  -8   1       13.84       15.22      3.07 o 
  10  -8   1        7.00       12.37      2.94 o 
  11  -8   1        0.93        0.00      1.29 o 
  -5  -7   1       32.66       29.11      3.47 o 
  -4  -7   1        0.68        1.82      1.16 o 
  -3  -7   1        4.08        4.48      1.12 o 
  -2  -7   1       51.83       47.78      2.66 o 
  -1  -7   1        9.51        9.72      1.41 o 
   0  -7   1       42.82       35.70      3.25 o 
   1  -7   1       78.62       60.53      4.14 o 
   2  -7   1       58.41       70.29      4.80 o 
   3  -7   1       21.06       23.30      2.36 o 
   4  -7   1      174.39      174.00     16.51 o 
   5  -7   1       20.04       16.28      2.49 o 
   6  -7   1        7.93       10.87      1.51 o 
   7  -7   1      710.26      674.53      9.69 o 
   8  -7   1      296.40      284.38      6.48 o 
   9  -7   1        2.94        2.72      1.38 o 
  10  -7   1        0.77        4.05      1.74 o 
  11  -7   1        2.37        2.80      1.65 o 
  -6  -6   1       13.82        9.30      2.36 o 
  -5  -6   1        3.50        4.41      1.74 o 
  -4  -6   1       77.08       69.93      6.21 o 
  -3  -6   1      122.96      109.00      7.88 o 
  -2  -6   1       46.72       50.60      2.53 o 
  -1  -6   1      151.82      149.04      4.02 o 
   0  -6   1      344.45      340.95     12.02 o 
   1  -6   1       73.32       78.14      1.97 o 
   2  -6   1      245.32      266.99     21.13 o 
   3  -6   1      383.90      430.18     39.24 o 
   4  -6   1       19.72       22.55      1.58 o 
   5  -6   1        1.21        0.44      0.50 o 
   6  -6   1       24.22       26.98      1.82 o 
   7  -6   1      100.17       91.21      3.39 o 
   8  -6   1        9.88       13.49      2.67 o 
   9  -6   1        3.61        3.78      1.69 o 
  10  -6   1        5.82        8.28      2.31 o 
  11  -6   1        0.47        0.40      1.42 o 
  -7  -5   1       15.21       20.21      3.83 o 
  -6  -5   1        7.13        5.52      1.82 o 
  -5  -5   1       76.39       74.73      5.16 o 
  -4  -5   1        2.25        4.23      0.98 o 
  -3  -5   1        0.25        0.25      0.51 o 
  -2  -5   1      106.74      112.11      9.10 o 
  -1  -5   1       12.23        9.21      1.12 o 
   0  -5   1        0.37        0.07      0.24 o 
   1  -5   1        0.45        2.59      0.91 o 
   2  -5   1      221.65      258.91     27.95 o 
   3  -5   1       77.14       86.22      4.01 o 
   4  -5   1      172.30      176.23      3.24 o 
   5  -5   1      248.14      209.25      3.10 o 
   6  -5   1      119.14      125.34      2.70 o 
   7  -5   1       14.16        9.65      1.02 o 
   8  -5   1      149.22      146.27      4.67 o 
  -8  -4   1        0.34        1.16      1.20 o 
  -7  -4   1       37.19       34.49      3.96 o 
  -6  -4   1        1.31        1.60      1.20 o 
  -5  -4   1        0.09        0.00      0.71 o 
  -4  -4   1        5.35        6.47      1.36 o 
  -3  -4   1      151.36      148.67     15.22 o 
  -2  -4   1      202.82      173.73     21.10 o 
  -1  -4   1      721.94      781.28     54.17 o 
   0  -4   1       50.26       60.64      3.35 o 
   1  -4   1        0.81        3.17      0.36 o 
   2  -4   1      170.91      186.13      8.15 o 
   3  -4   1       14.50       10.26      0.90 o 
   4  -4   1     1125.11     1083.21      6.43 o 
   5  -4   1       39.65       36.88      1.34 o 
   6  -4   1      120.57      137.28      3.22 o 
   7  -4   1      187.57      193.22      6.36 o 
   8  -4   1        0.90        1.07      0.85 o 
   9  -4   1       12.21       13.80      2.58 o 
  10  -4   1        0.33        2.14      1.20 o 
  11  -4   1        4.77        5.34      1.96 o 
  -8  -3   1        7.74        5.61      2.00 o 
  -7  -3   1       49.31       49.72      4.50 o 
  -6  -3   1        2.39        5.74      1.82 o 
  -5  -3   1        3.16        4.63      0.96 o 
  -4  -3   1      453.21      465.33     60.56 o 
  -3  -3   1      123.54      112.19     13.44 o 
  -2  -3   1     2321.91     2657.08    274.16 o 
  -1  -3   1      806.94      773.26     74.13 o 
   0  -3   1      313.86      268.36     10.83 o 
   1  -3   1     3191.14     3485.63    152.93 o 
   2  -3   1      343.13      361.14      7.34 o 
   3  -3   1      240.37      214.79      6.51 o 
   4  -3   1      822.93      852.76     18.34 o 
   5  -3   1        1.21        1.00      0.34 o 
   6  -3   1      383.77      404.93     11.84 o 
   7  -3   1        1.91        0.45      0.71 o 
   8  -3   1        0.74        1.78      1.02 o 
   9  -3   1       10.35       14.15      2.80 o 
  10  -3   1       26.60       26.57      3.87 o 
  11  -3   1        1.87        2.31      1.65 o 
  -9  -2   1        8.04        9.66      2.72 o 
  -8  -2   1       19.40       25.59      3.92 o 
  -7  -2   1       24.54       19.58      3.29 o 
  -6  -2   1      195.61      169.58      7.26 o 
  -5  -2   1      287.59      325.26     48.25 o 
  -4  -2   1      211.33      226.81     32.47 o 
  -3  -2   1      113.74      141.72     19.32 o 
  -2  -2   1     1610.80     1613.81    190.30 o 
  -1  -2   1      360.05      337.73     44.40 o 
   0  -2   1       32.54       45.17      1.27 o 
   1  -2   1      661.72      690.62      4.89 o 
   2  -2   1      774.69      749.27     25.13 o 
   3  -2   1      276.34      292.53      8.84 o 
   4  -2   1      176.48      186.56      6.68 o 
   5  -2   1       97.86      104.25      5.88 o 
   6  -2   1        0.00        2.54      1.02 o 
   7  -2   1      302.50      260.96      8.37 o 
   8  -2   1      124.68      112.21      6.05 o 
   9  -2   1       82.47       83.14      5.65 o 
  10  -2   1        0.08        0.49      1.20 o 
 -10  -1   1       12.14       13.53      3.16 o 
  -9  -1   1        3.18        2.05      1.20 o 
  -8  -1   1       53.36       45.71      4.23 o 
  -7  -1   1      102.02       82.34      5.25 o 
  -6  -1   1      155.09      169.80     23.03 o 
  -5  -1   1        3.94        2.77      0.63 o 
  -4  -1   1      698.35      763.86     96.88 o 
  -3  -1   1      164.36      157.45     15.82 o 
  -2  -1   1      394.58      423.06      5.65 o 
  -1  -1   1      938.77      988.87      7.92 o 
   0  -1   1     1071.76     1220.11     28.86 o 
   1  -1   1     7072.56     6139.94    205.95 o 
   2  -1   1       27.36       17.05      1.11 o 
   3  -1   1       57.44       47.05      2.27 o 
   4  -1   1      219.92      234.60     14.60 o 
   5  -1   1      137.79      151.65     11.73 o 
   6  -1   1      509.72      476.83     10.86 o 
   7  -1   1      249.67      241.78      8.55 o 
   8  -1   1       33.10       33.56      3.65 o 
   9  -1   1       73.05       60.80      5.03 o 
  10  -1   1        5.32        9.26      2.63 o 
 -10   0   1       19.78       22.17      3.96 o 
  -9   0   1       21.57       23.10      3.74 o 
  -8   0   1        4.94        3.43      1.69 o 
  -7   0   1       47.94       43.66      3.69 o 
  -6   0   1      157.35      156.25     19.21 o 
  -5   0   1      215.60      230.49     20.81 o 
  -4   0   1      371.02      380.78      6.14 o 
  -3   0   1       37.36       43.31      1.87 o 
  -2   0   1     1633.23     1481.24     10.24 o 
   0   0   1      324.74      367.03      3.87 o 
   1   0   1     5947.65     5342.98     52.34 o 
   2   0   1       24.50       13.80      1.20 o 
   3   0   1        4.97        8.99      1.69 o 
   4   0   1        5.79        6.25      1.45 o 
   5   0   1      503.17      478.34     10.46 o 
   6   0   1      331.58      316.11      9.39 o 
   7   0   1      741.79      732.36     15.62 o 
   8   0   1       35.44       32.45      3.65 o 
   9   0   1       61.64       60.13      5.21 o 
 -10   1   1        3.79        4.67      1.96 o 
  -9   1   1       31.41       30.62      3.56 o 
  -8   1   1      105.23      105.62      5.96 o 
  -7   1   1      224.67      187.39      7.17 o 
  -6   1   1        0.32        1.33      0.87 o 
  -5   1   1     1244.64     1335.56     12.64 o 
  -4   1   1      706.05      735.30      8.63 o 
  -3   1   1      237.31      189.97      3.96 o 
  -2   1   1    13768.79    11454.64     82.97 o 
  -1   1   1     1035.78     1063.57     50.19 o 
   0   1   1     3775.08     3838.72    138.20 o 
   1   1   1    11795.41    10791.50    680.02 o 
   2   1   1        8.77       10.56      1.11 o 
   3   1   1      133.43      134.66     17.67 o 
   4   1   1      581.01      610.59     82.25 o 
   5   1   1      133.63      130.06      5.83 o 
   6   1   1      745.62      706.99     14.82 o 
   7   1   1       12.66       13.00      2.72 o 
   8   1   1        3.44        3.92      1.65 o 
   9   1   1       23.46       24.84      4.18 o 
 -11   2   1        0.15        0.00      1.02 o 
 -10   2   1      179.21      174.52      8.50 o 
  -9   2   1       54.43       44.87      4.09 o 
  -8   2   1        8.37        8.01      1.96 o 
  -7   2   1      161.07      145.69      9.41 o 
  -6   2   1       16.94       15.44      1.26 o 
  -5   2   1      344.43      359.77      6.81 o 
  -4   2   1      258.77      251.66      5.34 o 
  -3   2   1     2541.77     2549.29     16.65 o 
  -2   2   1    10859.05    10166.47    108.89 o 
  -1   2   1     1090.75     1285.52     71.84 o 
   0   2   1     1062.22     1168.49      7.13 o 
   1   2   1      616.55      638.63     17.96 o 
   2   2   1        9.17       10.65      0.87 o 
   3   2   1        2.84        6.68      2.40 o 
   4   2   1       78.93       75.16      8.15 o 
   5   2   1       78.22       72.42      4.63 o 
   6   2   1        5.79        7.08      2.00 o 
   7   2   1       25.19       26.39      3.87 o 
   8   2   1       13.04       15.58      3.25 o 
 -11   3   1       59.59       59.78      5.12 o 
 -10   3   1       26.30       35.34      3.74 o 
  -9   3   1        1.41        0.45      0.98 o 
  -8   3   1      146.54      144.97      6.28 o 
  -7   3   1       13.21       15.44      1.27 o 
  -6   3   1        7.85        5.39      1.20 o 
  -5   3   1      296.13      304.13      6.72 o 
  -4   3   1      434.80      447.92     16.07 o 
  -3   3   1     1395.24     1382.59     27.84 o 
  -2   3   1       38.02       35.75      1.86 o 
  -1   3   1       76.58      103.82      8.68 o 
   0   3   1       13.55       13.34      0.91 o 
   1   3   1      708.76      745.71     23.72 o 
   2   3   1       83.38       87.38      2.74 o 
   3   3   1       98.35      100.10      2.98 o 
   4   3   1      137.60      118.80      5.74 o 
   5   3   1       50.84       52.21      4.23 o 
   6   3   1        2.01        6.05      2.00 o 
   7   3   1        0.72        1.42      1.11 o 
   8   3   1        0.23        0.00      0.80 o 
 -11   4   1       72.20       89.82      6.05 o 
 -10   4   1       62.55       56.97      4.45 o 
  -9   4   1       67.25       60.13      4.27 o 
  -8   4   1       81.03       77.66      3.01 o 
  -7   4   1      147.68      143.94      5.43 o 
  -6   4   1        9.82        9.35      1.65 o 
  -5   4   1      433.95      434.78      6.07 o 
  -4   4   1       31.95       39.80      1.74 o 
  -3   4   1      327.08      348.88     14.68 o 
  -2   4   1       81.67       87.50      5.07 o 
  -1   4   1      112.08       94.78      5.99 o 
   0   4   1      467.73      495.63     23.03 o 
   1   4   1      101.31      126.70      3.30 o 
   2   4   1       42.97       40.79      2.74 o 
   3   4   1       46.87       47.53      2.72 o 
   4   4   1       75.56       62.85      4.45 o 
   5   4   1        0.11        0.67      1.02 o 
   6   4   1        0.05        1.20      1.11 o 
   7   4   1       10.36       11.66      2.85 o 
  -8   5   1      321.54      311.30      6.04 o 
  -7   5   1        0.07        0.00      0.38 o 
  -6   5   1      131.01      126.01      3.66 o 
  -5   5   1      244.09      226.28      6.10 o 
  -4   5   1       69.11       67.38      2.44 o 
  -3   5   1      111.80      128.93      6.21 o 
  -2   5   1       69.99       70.88      4.49 o 
  -1   5   1        0.54        0.50      0.38 o 
   0   5   1      105.84      101.96      3.06 o 
   1   5   1      184.68      190.22      4.61 o 
   2   5   1       72.71       68.32      2.86 o 
   3   5   1       23.60       18.87      1.59 o 
   4   5   1        5.53        7.48      2.00 o 
   5   5   1       13.60       12.91      2.85 o 
   6   5   1        1.59        4.27      1.69 o 
 -11   6   1        0.03        2.00      1.29 o 
 -10   6   1       18.38       20.43      3.34 o 
  -9   6   1       76.41       79.06      6.05 o 
  -8   6   1        4.61        7.46      1.30 o 
  -7   6   1      311.83      286.81      8.97 o 
  -6   6   1      229.14      219.51     17.31 o 
  -5   6   1       11.80       13.67      2.38 o 
  -4   6   1       25.62       26.26      3.12 o 
  -3   6   1       76.11       76.31      4.88 o 
  -2   6   1       47.79       56.03      2.98 o 
  -1   6   1      103.84      112.15      7.23 o 
   0   6   1      437.97      430.24     16.25 o 
   1   6   1       20.00       18.46      1.62 o 
   2   6   1       22.96       22.87      1.94 o 
   3   6   1        3.17        3.74      1.34 o 
   4   6   1        0.81        0.00      0.85 o 
   5   6   1        2.36        2.94      1.38 o 
 -11   7   1       60.55       65.83      5.39 o 
 -10   7   1        0.01        0.89      1.20 o 
  -9   7   1       17.30       18.84      2.08 o 
  -8   7   1       48.09       47.60      2.74 o 
  -7   7   1       76.55       75.06      3.27 o 
  -6   7   1       20.28       24.04      1.80 o 
  -5   7   1      112.41      108.73      7.75 o 
  -4   7   1        0.34        1.16      0.47 o 
  -3   7   1      139.01      142.70      6.41 o 
  -2   7   1       77.60       64.00      4.36 o 
  -1   7   1      259.56      251.84      8.63 o 
   0   7   1        4.43        4.22      1.05 o 
   1   7   1       47.65       45.80      2.59 o 
   2   7   1       65.23       67.82      3.30 o 
   3   7   1        0.18        0.53      0.85 o 
   4   7   1        1.27        3.65      1.38 o 
 -10   8   1        0.07        1.25      1.20 o 
  -9   8   1       60.98       60.48      3.30 o 
  -8   8   1       16.01       21.57      2.10 o 
  -7   8   1      352.65      374.15     22.92 o 
  -6   8   1      212.11      216.81     11.00 o 
  -5   8   1        0.66        0.64      0.51 o 
  -4   8   1        0.06        0.30      0.46 o 
  -3   8   1        5.77        8.59      2.18 o 
  -2   8   1       46.64       43.13      3.92 o 
  -1   8   1        1.40        2.05      1.25 o 
   0   8   1       24.28       24.48      3.47 o 
   1   8   1       59.34       51.23      4.41 o 
 -10   9   1        5.55        8.15      2.18 o 
  -9   9   1        2.84        4.94      1.69 o 
  -8   9   1       35.92       31.41      3.78 o 
  -7   9   1       39.63       37.11      2.78 o 
  -6   9   1       47.47       47.73      3.08 o 
  -5   9   1        2.23        2.03      1.16 o 
  -4   9   1        7.67        7.97      2.23 o 
  -3   9   1        3.68        4.18      1.82 o 
  -2   9   1       64.43       50.21      4.50 o 
  -1   9   1       64.47       57.86      4.81 o 
   0   9   1       24.57       26.44      3.78 o 
   1   9   1       29.16       26.71      3.34 o 
  -9  10   1        3.02        5.75      1.43 o 
  -8  10   1       25.80       23.43      2.72 o 
  -7  10   1       66.73       57.04      3.57 o 
  -6  10   1       32.10       31.37      2.62 o 
  -5  10   1       17.73       18.38      3.43 o 
  -4  10   1        0.02        1.07      1.07 o 
  -3  10   1        6.26        6.72      2.14 o 
  -2  10   1       30.67       34.23      3.92 o 
  -1  10   1        5.98        6.19      2.00 o 
   0  10   1       16.93       17.49      3.47 o 
  -8  11   1        0.06        0.34      1.05 o 
  -7  11   1        6.08        7.86      1.72 o 
  -6  11   1        6.63        6.94      2.36 o 
  -5  11   1        1.65        2.36      1.42 o 
  -4  11   1       19.62       15.13      3.20 o 
  -3  11   1       16.03       19.90      3.78 o 
   3 -12   2       26.16       30.53      4.72 o 
   4 -12   2        3.48        6.81      2.27 o 
   5 -12   2       81.09       75.04      4.22 o 
   6 -12   2        8.71       13.54      2.32 o 
   7 -12   2        6.08        7.02      1.21 o 
   0 -11   2        1.72        2.89      1.38 o 
   1 -11   2        0.31        0.53      1.25 o 
   2 -11   2       15.48       17.76      3.65 o 
   3 -11   2       46.64       41.13      4.41 o 
   4 -11   2        0.90        0.91      0.75 o 
   5 -11   2      180.90      191.43     18.22 o 
   6 -11   2       29.16       32.93      3.58 o 
   7 -11   2        0.00        1.40      0.96 o 
   8 -11   2        8.57       10.68      1.88 o 
   9 -11   2        5.37        9.08      2.72 o 
  -2 -10   2        7.10        9.12      2.63 o 
  -1 -10   2       13.35       11.57      2.89 o 
   0 -10   2       89.27       87.64      6.23 o 
   1 -10   2       40.87       40.55      4.23 o 
   2 -10   2       72.79       63.47      5.16 o 
   3 -10   2       75.61       70.88      3.62 o 
   4 -10   2       52.09       53.12      4.32 o 
   5 -10   2       30.70       33.90      2.45 o 
   6 -10   2       34.67       38.69      6.52 o 
   7 -10   2       66.47       68.53      7.34 o 
   8 -10   2        6.87        8.64      1.60 o 
   9 -10   2        8.75       12.33      2.89 o 
  -3  -9   2        5.15        8.59      2.36 o 
  -2  -9   2        9.23        8.28      2.23 o 
  -1  -9   2       14.96       18.65      3.29 o 
   0  -9   2       18.37       21.05      3.47 o 
   1  -9   2       27.97       30.09      3.38 o 
   2  -9   2      234.49      228.93      6.05 o 
   3  -9   2        9.67        9.42      1.23 o 
   4  -9   2       12.55       17.12      2.05 o 
   5  -9   2      118.46      110.44     12.04 o 
   6  -9   2      116.57      118.89      7.28 o 
   7  -9   2        3.56        3.72      1.08 o 
   8  -9   2       28.25       24.12      2.87 o 
   9  -9   2       28.93       30.67      3.69 o 
  10  -9   2        3.60       10.10      2.67 o 
  -3  -8   2        5.48        9.35      2.40 o 
  -2  -8   2       15.53       15.18      2.94 o 
  -1  -8   2       15.94       15.93      2.94 o 
   0  -8   2       45.62       38.32      3.61 o 
   1  -8   2      180.48      168.20      7.30 o 
   2  -8   2        0.77        1.45      0.68 o 
   3  -8   2       47.88       43.47      2.55 o 
   4  -8   2       14.87       17.82      1.92 o 
   5  -8   2      462.07      467.53     27.60 o 
   6  -8   2       52.37       46.35      2.70 o 
   7  -8   2      142.41      137.61      4.62 o 
   8  -8   2       34.80       35.43      3.69 o 
   9  -8   2        1.42        2.18      1.42 o 
  10  -8   2       14.07       17.71      3.38 o 
  -5  -7   2        3.03        2.89      1.42 o 
  -4  -7   2        6.85        5.39      1.24 o 
  -3  -7   2       92.24       81.79      3.89 o 
  -2  -7   2        4.69        3.89      1.31 o 
  -1  -7   2       33.53       32.44      3.18 o 
   0  -7   2      129.23      119.95      5.79 o 
   1  -7   2        2.93        3.77      2.03 o 
   2  -7   2        1.72        1.04      0.61 o 
   3  -7   2       20.87       25.26      1.81 o 
   4  -7   2      209.12      238.78     14.75 o 
   5  -7   2      487.88      478.13      8.23 o 
   6  -7   2       48.28       43.57      4.25 o 
   7  -7   2       69.09       71.19      3.21 o 
   8  -7   2      184.11      156.01      7.48 o 
   9  -7   2        8.98       11.53      2.67 o 
  10  -7   2       13.20       19.81      3.61 o 
  11  -7   2        0.15        0.62      1.29 o 
  -6  -6   2       21.44       26.79      4.09 o 
  -5  -6   2        0.01        0.62      0.85 o 
  -4  -6   2       70.88       63.96      4.41 o 
  -3  -6   2      129.14      115.66     11.22 o 
  -2  -6   2       74.53       65.97      6.72 o 
  -1  -6   2      158.88      144.85      6.74 o 
   0  -6   2        0.05        0.46      0.42 o 
   1  -6   2       43.65       35.23      2.07 o 
   2  -6   2      259.12      301.61     23.90 o 
   3  -6   2      936.82     1065.86     66.16 o 
   4  -6   2       76.22       74.79      2.82 o 
   5  -6   2      602.04      575.53      7.91 o 
   6  -6   2      265.43      250.74     13.44 o 
   7  -6   2        0.58        0.91      0.58 o 
   8  -6   2       12.93       14.51      2.85 o 
   9  -6   2        9.40        9.70      2.40 o 
  10  -6   2       27.11       24.30      3.92 o 
  11  -6   2        5.26        4.90      2.31 o 
  -7  -5   2       24.90       28.17      4.32 o 
  -6  -5   2        2.42        3.87      1.38 o 
  -5  -5   2        9.79       11.45      1.66 o 
  -4  -5   2       19.30       16.52      2.05 o 
  -3  -5   2      478.92      489.14     52.23 o 
  -2  -5   2      875.97      883.68     74.26 o 
  -1  -5   2       14.82       11.24      1.07 o 
   0  -5   2       26.74       20.56      0.95 o 
   1  -5   2      136.66      120.11      8.63 o 
   2  -5   2      114.25      101.01      9.10 o 
   3  -5   2       98.40       97.46      3.52 o 
   4  -5   2      386.06      418.38     13.94 o 
   5  -5   2       58.73       63.41      2.07 o 
   6  -5   2       11.20       16.41      1.05 o 
   7  -5   2      196.55      187.19     12.00 o 
   8  -5   2      148.48      121.62      9.70 o 
  -8  -4   2       28.71       32.40      3.92 o 
  -7  -4   2      224.74      212.49      9.53 o 
  -6  -4   2       21.95       25.86      3.16 o 
  -5  -4   2      123.91      117.31     14.00 o 
  -4  -4   2       36.64       38.04      2.14 o 
  -3  -4   2       25.52       25.42      1.64 o 
  -2  -4   2       16.00       16.48      1.78 o 
  -1  -4   2        5.23        9.80      1.65 o 
   0  -4   2        2.97        1.76      0.38 o 
   1  -4   2      388.96      392.69     39.04 o 
   2  -4   2      114.13      162.11      3.29 o 
   3  -4   2        7.23        6.17      0.51 o 
   4  -4   2      410.90      471.63      8.58 o 
   5  -4   2       34.92       31.52      1.25 o 
   6  -4   2      493.11      510.90      6.04 o 
   7  -4   2       39.20       45.67      3.25 o 
   8  -4   2       32.70       29.29      2.94 o 
   9  -4   2       10.29       11.08      2.40 o 
  10  -4   2        1.05        1.91      1.25 o 
  -9  -3   2        3.19        6.90      2.36 o 
  -8  -3   2        0.09        0.71      1.07 o 
  -7  -3   2       58.74       57.68      4.81 o 
  -6  -3   2       30.58       28.09      3.16 o 
  -5  -3   2        6.35        5.82      1.05 o 
  -4  -3   2      149.79      169.87     23.68 o 
  -3  -3   2      236.74      219.10     28.20 o 
  -2  -3   2      299.57      302.67      6.54 o 
  -1  -3   2      188.72      187.59     11.33 o 
   0  -3   2      204.20      215.14      7.94 o 
   1  -3   2      662.92      689.65      5.98 o 
   2  -3   2      326.77      354.14     10.44 o 
   3  -3   2      234.18      217.06     10.24 o 
   4  -3   2       95.20       83.41      2.01 o 
   5  -3   2     1763.27     1873.75     21.68 o 
   6  -3   2       23.01       18.78      2.05 o 
   7  -3   2       99.92       96.54      4.99 o 
   8  -3   2        0.21        1.02      0.93 o 
   9  -3   2       11.50       13.22      2.76 o 
  10  -3   2       11.77       17.40      3.29 o 
  -9  -2   2        3.26        3.29      1.47 o 
  -8  -2   2       39.04       36.45      3.87 o 
  -7  -2   2      232.53      229.18      9.04 o 
  -6  -2   2       50.92       54.11      9.01 o 
  -5  -2   2       51.21       47.23      8.43 o 
  -4  -2   2      194.77      245.24     30.56 o 
  -3  -2   2     1157.98     1310.36     13.22 o 
  -2  -2   2        4.30        4.09      0.85 o 
  -1  -2   2     4168.39     4425.06     21.99 o 
   0  -2   2      463.66      472.16     15.76 o 
   1  -2   2       14.22       14.25      0.55 o 
   2  -2   2     3151.21     3015.94    121.54 o 
   3  -2   2      564.47      522.22      5.81 o 
   4  -2   2      748.27      846.57     12.28 o 
   5  -2   2      299.03      325.41      7.88 o 
   6  -2   2      105.45      105.62      5.03 o 
   7  -2   2       19.11       19.09      2.80 o 
   8  -2   2        0.90        2.58      1.38 o 
   9  -2   2       23.95       28.22      3.47 o 
  10  -2   2        4.56        6.28      2.18 o 
 -10  -1   2        1.12        0.93      1.25 o 
  -9  -1   2       23.54       22.17      3.74 o 
  -8  -1   2       40.07       32.94      3.56 o 
  -7  -1   2        0.00        0.09      0.85 o 
  -6  -1   2      381.54      380.02     76.29 o 
  -5  -1   2       33.10       22.00      3.38 o 
  -4  -1   2      660.82      814.93     10.42 o 
  -3  -1   2      224.24      217.21      4.90 o 
  -2  -1   2      166.75      154.54      3.74 o 
  -1  -1   2       23.65       26.39      1.38 o 
   0  -1   2     1100.22     1208.00     38.35 o 
   1  -1   2     1198.12     1241.19     72.08 o 
   2  -1   2        7.79        5.21      0.89 o 
   3  -1   2        2.50        1.38      0.62 o 
   4  -1   2      292.62      271.86      6.85 o 
   5  -1   2      240.59      208.84      6.81 o 
   6  -1   2        0.17        0.00      0.71 o 
   7  -1   2       45.74       47.67      4.05 o 
   8  -1   2      130.10      128.14      7.03 o 
   9  -1   2       14.58       14.91      3.12 o 
  10  -1   2        0.69        3.52      1.87 o 
 -10   0   2        8.19        8.23      2.31 o 
  -9   0   2        7.10        8.90      2.40 o 
  -8   0   2        8.35        8.99      2.45 o 
  -7   0   2       92.01      103.24      7.88 o 
  -6   0   2       61.80       60.28      6.79 o 
  -5   0   2        1.29        2.31      0.76 o 
  -4   0   2      169.06      152.58      4.32 o 
  -3   0   2      791.93      748.03      8.81 o 
  -2   0   2      251.25      224.47      6.28 o 
  -1   0   2      698.66      730.89      7.08 o 
   0   0   2       80.39       76.45      6.65 o 
   1   0   2       34.44       35.40      0.92 o 
   2   0   2      853.63      857.48     10.28 o 
   3   0   2      120.16      101.66      4.05 o 
   4   0   2       15.11       14.96      2.14 o 
   5   0   2      203.74      191.12      6.94 o 
   6   0   2      286.66      280.05      9.21 o 
   7   0   2      251.47      257.31      9.66 o 
   8   0   2       15.05       19.67      3.52 o 
   9   0   2       36.49       34.14      4.05 o 
 -11   1   2        1.13        3.25      1.60 o 
 -10   1   2       16.70       20.16      3.61 o 
  -9   1   2       24.85       26.97      3.78 o 
  -8   1   2       31.47       28.26      3.12 o 
  -7   1   2       99.13       87.52      9.17 o 
  -6   1   2       81.28       78.69      3.61 o 
  -5   1   2       32.08       42.20      2.45 o 
  -4   1   2       58.86       64.72      2.85 o 
  -3   1   2      359.60      373.70      6.32 o 
  -2   1   2      627.13      692.98     14.23 o 
  -1   1   2    11955.69    11185.13    203.79 o 
   0   1   2     5280.38     5377.94    352.63 o 
   1   1   2     2739.18     2780.07     60.38 o 
   2   1   2       72.61       79.35      1.84 o 
   3   1   2       11.10       10.73      0.89 o 
   4   1   2        0.83        0.67      0.67 o 
   5   1   2      339.45      314.64      9.48 o 
   6   1   2        5.45        5.92      1.96 o 
   7   1   2       13.69       14.51      3.03 o 
   8   1   2       23.31       26.44      4.09 o 
   9   1   2        1.22        0.67      1.25 o 
 -11   2   2        8.69        5.25      2.00 o 
 -10   2   2       14.25       26.31      3.87 o 
  -9   2   2      229.55      214.67      8.68 o 
  -8   2   2        0.16        1.29      0.57 o 
  -7   2   2        8.21        9.88      1.69 o 
  -6   2   2       63.63       61.56      3.29 o 
  -5   2   2       78.56      101.75      3.96 o 
  -4   2   2     1011.29     1053.90     12.11 o 
  -3   2   2     1684.17     1605.28      9.91 o 
  -2   2   2     5021.05     5095.89    249.25 o 
  -1   2   2     6924.69     7000.57    648.77 o 
   0   2   2     2301.10     2526.63    118.86 o 
   1   2   2        1.03        1.51      0.45 o 
   2   2   2      127.77      122.28     11.24 o 
   3   2   2      142.30      149.50      5.43 o 
   4   2   2      416.46      340.32      9.61 o 
   5   2   2      515.48      490.41     12.51 o 
   6   2   2       11.41       15.13      2.98 o 
   7   2   2       33.81       39.70      4.09 o 
   8   2   2        6.24        7.92      2.40 o 
 -11   3   2       10.64       13.84      3.12 o 
 -10   3   2      142.66      135.22      7.12 o 
  -9   3   2      140.35      114.17      6.10 o 
  -7   3   2       80.98       71.22      3.87 o 
  -6   3   2        0.95        2.76      1.02 o 
  -5   3   2       79.23      116.57      4.54 o 
  -4   3   2     3282.47     3266.95     29.91 o 
  -3   3   2      546.35      558.25     15.53 o 
  -2   3   2      273.39      324.51     17.52 o 
  -1   3   2     1629.90     1661.73    117.62 o 
   0   3   2     1263.81     1294.51     57.75 o 
   1   3   2      845.19      852.00      8.07 o 
   2   3   2       22.75       23.66      1.45 o 
   3   3   2      127.17      124.31      5.14 o 
   4   3   2       51.38       50.21      3.96 o 
   5   3   2       48.63       38.14      3.78 o 
   6   3   2       10.20       14.07      3.12 o 
   7   3   2        1.48        1.74      1.42 o 
 -11   4   2       26.88       32.89      3.61 o 
 -10   4   2        0.01        1.42      1.02 o 
  -9   4   2      115.83      107.40      5.65 o 
  -8   4   2       13.63       16.34      2.40 o 
  -7   4   2        0.12        0.85      0.62 o 
  -6   4   2      440.40      421.42      8.63 o 
  -5   4   2     1052.77     1051.32      9.42 o 
  -4   4   2     1559.85     1574.97     59.92 o 
  -3   4   2       13.62       16.07      1.01 o 
  -2   4   2      564.90      587.29     52.30 o 
  -1   4   2      906.70     1003.89     82.85 o 
   0   4   2       19.52       16.49      1.26 o 
   1   4   2      185.53      181.33      5.72 o 
   2   4   2        6.55        6.72      1.71 o 
   3   4   2        2.53        2.72      1.11 o 
   4   4   2        0.95        0.45      0.93 o 
   5   4   2        0.03        0.00      0.76 o 
   6   4   2        0.57        0.49      0.93 o 
  -9   5   2      109.68      115.28      5.70 o 
  -8   5   2       36.05       36.49      4.27 o 
  -7   5   2      261.10      245.49      5.41 o 
  -6   5   2        0.27        0.14      0.46 o 
  -5   5   2      216.10      196.94      8.10 o 
  -4   5   2      140.15      148.79      7.10 o 
  -3   5   2      237.20      265.41     14.79 o 
  -2   5   2      283.59      314.22     33.36 o 
  -1   5   2      464.31      516.39     41.04 o 
   0   5   2      137.80      127.76      9.24 o 
   1   5   2       22.27       23.34      1.71 o 
   2   5   2       13.24       14.90      1.64 o 
   3   5   2       35.23       39.35      3.61 o 
   4   5   2        2.84        4.36      1.56 o 
   5   5   2        2.21        3.29      1.51 o 
   6   5   2       15.11       20.12      3.87 o 
 -11   6   2        9.49       11.88      2.80 o 
 -10   6   2       25.69       26.75      3.16 o 
  -9   6   2       62.79       64.14      3.18 o 
  -8   6   2      100.63      103.06     10.97 o 
  -7   6   2        6.16        6.07      1.15 o 
  -6   6   2      134.45      136.49      8.20 o 
  -5   6   2      123.04      121.03     14.38 o 
  -4   6   2       23.03       20.56      1.27 o 
  -3   6   2        1.42        1.64      0.53 o 
  -2   6   2      399.11      425.65     45.04 o 
  -1   6   2       19.60       21.10      1.68 o 
   0   6   2       39.86       40.46      2.26 o 
   1   6   2       87.59       79.58      8.97 o 
   2   6   2       74.85       70.54      3.21 o 
   3   6   2       12.22       13.53      2.76 o 
   4   6   2        8.91       13.17      2.85 o 
   5   6   2        0.27        0.98      1.25 o 
 -10   7   2       38.67       44.51      3.96 o 
  -9   7   2       17.02       16.38      2.94 o 
  -8   7   2        1.62        1.38      1.07 o 
  -7   7   2      111.70       99.32      4.14 o 
  -6   7   2       48.98       49.01      2.83 o 
  -5   7   2        3.74        4.32      1.05 o 
  -4   7   2      179.39      213.00     29.78 o 
  -3   7   2        1.95        1.87      1.11 o 
  -2   7   2        4.72        4.81      1.65 o 
  -1   7   2       74.51       69.39      4.67 o 
   0   7   2      135.60      134.81      4.40 o 
   1   7   2       31.33       33.96      2.31 o 
   2   7   2        2.15        6.54      1.78 o 
   3   7   2        0.18        0.31      0.93 o 
   4   7   2        6.89        8.15      2.23 o 
 -10   8   2        5.07        9.17      2.36 o 
  -9   8   2        0.21        0.00      0.60 o 
  -8   8   2        8.71       10.59      1.80 o 
  -7   8   2        5.60        6.99      1.45 o 
  -6   8   2       38.76       32.97      2.50 o 
  -5   8   2       31.35       27.82      3.16 o 
  -4   8   2        0.72        1.11      0.93 o 
  -3   8   2        0.11        2.63      1.25 o 
  -2   8   2      149.91      126.94      6.72 o 
  -1   8   2       47.10       41.26      3.96 o 
   0   8   2       11.91       11.93      2.58 o 
   1   8   2       11.00       13.53      2.72 o 
 -10   9   2        1.35        2.83      1.11 o 
  -9   9   2       32.54       31.59      2.67 o 
  -8   9   2       56.72       57.27      5.03 o 
  -7   9   2       20.45       19.60      2.94 o 
  -6   9   2      106.75      107.47      5.34 o 
  -5   9   2        0.91        0.31      0.98 o 
  -4   9   2        0.39        2.85      1.47 o 
  -3   9   2        0.02        2.27      1.34 o 
  -2   9   2        0.51        3.83      1.60 o 
  -1   9   2        4.69        4.32      1.69 o 
   0   9   2        1.39        3.87      1.60 o 
  -9  10   2       17.15       19.00      3.05 o 
  -8  10   2       22.79       24.05      2.81 o 
  -7  10   2       32.61       32.84      2.74 o 
  -6  10   2       12.75       12.11      2.85 o 
  -5  10   2        0.04        1.42      1.20 o 
  -4  10   2       42.69       36.99      4.14 o 
  -3  10   2       19.97       20.34      3.69 o 
  -2  10   2        0.16        0.85      1.11 o 
  -1  10   2       18.97       17.67      3.47 o 
  -7  11   2        0.30        0.00      0.93 o 
  -6  11   2       37.22       33.07      4.14 o 
  -5  11   2       18.28       23.63      4.27 o 
  -4  11   2        6.04        7.03      2.40 o 
   2 -12   3        0.37        2.05      1.60 o 
   3 -12   3        2.20        4.09      1.87 o 
   4 -12   3        1.06        1.35      1.27 o 
   5 -12   3       44.67       54.89      3.98 o 
   6 -12   3       34.95       34.94      3.15 o 
   7 -12   3        6.10        8.05      1.59 o 
   0 -11   3       62.52       66.27      5.74 o 
   1 -11   3      161.22      146.08      8.37 o 
   2 -11   3        0.88        0.00      1.11 o 
   3 -11   3       27.80       25.98      3.67 o 
   4 -11   3       61.17       67.65      8.00 o 
   5 -11   3        1.50        3.19      0.86 o 
   6 -11   3       55.15       53.51      9.88 o 
   7 -11   3        8.79       14.60      2.17 o 
   8 -11   3        0.13        1.22      0.86 o 
  -2 -10   3        6.28        6.14      2.18 o 
  -1 -10   3        0.47        3.16      1.42 o 
   0 -10   3        1.69        4.72      1.87 o 
   1 -10   3       49.33       46.56      4.50 o 
   2 -10   3        0.49        0.53      0.85 o 
   3 -10   3      371.39      357.90      8.03 o 
   4 -10   3        4.39        5.10      1.32 o 
   5 -10   3       60.62       58.14      3.33 o 
   6 -10   3       25.06       26.61      2.28 o 
   7 -10   3       11.43       11.61      1.84 o 
   8 -10   3       11.09       14.60      3.07 o 
   9 -10   3       68.64       90.84      6.50 o 
  -3  -9   3        1.79        3.16      1.51 o 
  -2  -9   3        3.54        4.36      1.82 o 
  -1  -9   3        3.99        5.83      1.96 o 
   0  -9   3       86.02       81.54      5.61 o 
   1  -9   3      301.67      283.53     10.15 o 
   2  -9   3       42.78       44.78      2.66 o 
   3  -9   3        2.02        2.19      0.91 o 
   4  -9   3       10.59       12.01      2.51 o 
   5  -9   3        9.15       12.28      1.79 o 
   6  -9   3       86.93       81.52      3.87 o 
   7  -9   3      107.39      105.80      4.30 o 
   8  -9   3       47.17       49.36      4.58 o 
   9  -9   3       61.11       59.95      5.21 o 
  10  -9   3        1.88        1.16      1.34 o 
  -4  -8   3        2.70        1.02      1.34 o 
  -3  -8   3        0.31        0.93      1.11 o 
  -2  -8   3       22.11       23.77      3.43 o 
  -1  -8   3       95.23       98.63      5.88 o 
   0  -8   3      206.50      195.98      8.01 o 
   1  -8   3       45.70       46.25      2.51 o 
   2  -8   3       31.49       25.81      2.00 o 
   3  -8   3       82.97       84.94      4.34 o 
   4  -8   3        3.32        3.77      0.99 o 
   5  -8   3        3.36        3.20      0.92 o 
   6  -8   3      187.85      170.55      5.04 o 
   7  -8   3        0.31        0.46      0.71 o 
   8  -8   3       74.50       72.86      5.43 o 
   9  -8   3       14.39       16.60      3.34 o 
  10  -8   3        4.47        5.92      2.09 o 
  -6  -7   3        0.30        0.62      1.02 o 
  -5  -7   3        1.67        3.12      1.38 o 
  -4  -7   3        3.46        2.68      0.92 o 
  -3  -7   3        8.10        7.50      1.39 o 
  -2  -7   3      174.86      168.93      8.84 o 
  -1  -7   3      111.95      105.83      6.48 o 
   0  -7   3       41.25       37.36      2.05 o 
   1  -7   3        4.25        5.42      0.99 o 
   2  -7   3        0.22        0.62      0.52 o 
   3  -7   3       23.95       23.08      1.78 o 
   4  -7   3      273.71      275.20     10.64 o 
   5  -7   3      247.33      237.15      7.43 o 
   6  -7   3       14.59       17.69      1.70 o 
   7  -7   3        0.13        1.20      1.07 o 
   8  -7   3        0.65        0.00      1.16 o 
   9  -7   3        2.09        1.74      1.25 o 
  10  -7   3       16.46       19.58      3.65 o 
  -7  -6   3       16.66       19.94      3.74 o 
  -6  -6   3       33.78       38.10      3.96 o 
  -5  -6   3       23.50       20.97      2.26 o 
  -4  -6   3        0.01        0.49      0.63 o 
  -3  -6   3       78.45       74.70      8.57 o 
  -2  -6   3      108.63      102.94     10.93 o 
  -1  -6   3       19.03       12.93      1.34 o 
   0  -6   3       43.30       39.98      2.24 o 
   1  -6   3        0.36        0.58      0.26 o 
   2  -6   3      102.92      133.60      6.28 o 
   3  -6   3      378.22      377.61     14.80 o 
   4  -6   3        4.19        2.35      0.71 o 
   5  -6   3       27.02       31.70      2.34 o 
   6  -6   3      547.59      524.85     10.15 o 
   7  -6   3        1.08        4.14      1.65 o 
   8  -6   3      132.96      121.73      6.72 o 
   9  -6   3       11.67        8.19      2.31 o 
  10  -6   3        3.76        6.41      2.14 o 
  -7  -5   3       17.79       24.61      4.05 o 
  -6  -5   3       99.86       85.15      5.70 o 
  -5  -5   3       41.28       35.31      4.58 o 
  -4  -5   3       50.82       40.79      6.52 o 
  -3  -5   3       84.37       77.48      9.70 o 
  -2  -5   3      799.96      819.99     89.40 o 
  -1  -5   3      406.31      393.05     20.36 o 
   0  -5   3       37.21       38.23      2.76 o 
   1  -5   3      202.30      238.45     12.71 o 
   2  -5   3      827.95      869.96     37.94 o 
   3  -5   3      139.82      193.54      9.32 o 
   4  -5   3      242.11      269.59      8.59 o 
   5  -5   3      185.32      186.46      9.33 o 
   6  -5   3      213.34      213.57     13.66 o 
   7  -5   3      328.72      333.45     28.82 o 
   8  -5   3        0.09        1.47      1.16 o 
   9  -5   3        6.71        5.61      2.00 o 
  10  -5   3        0.44        0.80      1.34 o 
  -8  -4   3        0.67        1.87      1.16 o 
  -7  -4   3      162.18      149.55      7.88 o 
  -6  -4   3      489.41      490.80     62.60 o 
  -5  -4   3        7.18        5.74      1.13 o 
  -4  -4   3        0.08        0.28      0.50 o 
  -3  -4   3       94.90       92.46     11.66 o 
  -2  -4   3      928.57     1071.08     14.11 o 
  -1  -4   3      150.68      154.00      9.28 o 
   0  -4   3     1001.12     1123.13     37.94 o 
   1  -4   3        0.79        3.39      2.74 o 
   2  -4   3      268.88      309.31     13.99 o 
   3  -4   3       53.60       80.41      4.89 o 
   4  -4   3      392.21      366.78     13.74 o 
   5  -4   3       16.84       20.71      1.03 o 
   6  -4   3      231.15      187.29     20.23 o 
   7  -4   3       46.32       44.69      3.34 o 
   8  -4   3       73.40       69.39      4.58 o 
   9  -4   3        0.02        1.69      1.16 o 
  10  -4   3       13.83       20.70      3.47 o 
  -9  -3   3        0.76        1.96      1.51 o 
  -8  -3   3       10.78        9.84      2.54 o 
  -7  -3   3      162.62      152.18      7.61 o 
  -6  -3   3       72.21       75.20      6.43 o 
  -5  -3   3       28.38       26.26      4.38 o 
  -4  -3   3      211.12      219.74      6.54 o 
  -3  -3   3       13.51       23.63      2.05 o 
  -2  -3   3      926.23     1014.06     12.51 o 
  -1  -3   3     1104.85     1187.12     12.73 o 
   0  -3   3      232.80      259.18      5.52 o 
   1  -3   3      423.32      440.88      9.61 o 
   2  -3   3      522.73      533.44     22.75 o 
   3  -3   3       94.12       83.40      3.35 o 
   4  -3   3        0.00        0.50      0.22 o 
   5  -3   3        0.59        3.29      1.07 o 
   6  -3   3      275.74      288.24      8.10 o 
   7  -3   3       68.44       65.92      4.32 o 
   8  -3   3       12.00       13.49      2.67 o 
   9  -3   3       32.04       38.10      3.87 o 
  10  -3   3        0.01        2.36      1.25 o 
  -9  -2   3       29.43       29.60      4.36 o 
  -8  -2   3        1.96        0.85      1.16 o 
  -7  -2   3      307.26      297.28     46.45 o 
  -6  -2   3      209.52      215.61     22.70 o 
  -5  -2   3       92.28       93.69      4.23 o 
  -4  -2   3      113.78      128.54      4.67 o 
  -3  -2   3      584.43      702.05     10.19 o 
  -2  -2   3     1069.48     1122.09     12.06 o 
  -1  -2   3       44.95       44.60      2.23 o 
   0  -2   3     4186.83     4343.72     32.63 o 
   1  -2   3      147.88      134.37      6.81 o 
   2  -2   3      294.77      311.54     17.24 o 
   3  -2   3      494.38      598.96     18.05 o 
   4  -2   3      471.90      483.11      9.08 o 
   5  -2   3      174.69      191.61      6.41 o 
   6  -2   3       64.98       62.54      4.09 o 
   7  -2   3       65.72       61.02      4.41 o 
   8  -2   3       26.95       22.97      3.52 o 
   9  -2   3        4.85        5.07      1.82 o 
  10  -2   3        1.47        4.05      1.87 o 
 -10  -1   3        5.11       10.59      2.76 o 
  -9  -1   3        0.12        0.89      1.02 o 
  -8  -1   3       39.16       30.49      3.38 o 
  -7  -1   3       44.97       48.99      8.19 o 
  -6  -1   3       29.42       28.71      2.40 o 
  -5  -1   3        0.90        0.80      0.53 o 
  -4  -1   3      116.06      129.30      4.45 o 
  -3  -1   3       25.05       30.00      2.00 o 
  -2  -1   3      252.04      250.28      5.25 o 
  -1  -1   3     1333.04     1384.23     54.66 o 
   0  -1   3     5732.40     6049.44    231.91 o 
   1  -1   3       23.71       21.47      1.10 o 
   2  -1   3       77.71      106.20      3.65 o 
   3  -1   3      743.91      827.08     11.53 o 
   4  -1   3       16.35       13.98      2.00 o 
   5  -1   3      116.48       99.57      4.99 o 
   6  -1   3       68.81       67.08      4.50 o 
   7  -1   3        4.36        2.58      1.56 o 
   8  -1   3       25.44       28.75      3.47 o 
   9  -1   3        4.24        5.83      2.18 o 
 -10   0   3        0.39        0.89      1.16 o 
  -9   0   3       21.02       19.63      3.47 o 
  -8   0   3      120.83      104.02      6.05 o 
  -7   0   3       13.43       17.54      1.91 o 
  -6   0   3      141.17      149.69      5.34 o 
  -5   0   3       76.75       73.89      3.52 o 
  -4   0   3      108.84      113.72      4.05 o 
  -3   0   3       20.54       17.85      1.51 o 
  -2   0   3      616.92      611.74      8.10 o 
  -1   0   3      203.84      222.37     15.42 o 
   0   0   3     1328.22     1211.73     63.51 o 
   1   0   3        9.65       13.31      0.74 o 
   2   0   3       93.40      105.46      1.82 o 
   3   0   3      347.47      359.86      8.23 o 
   4   0   3       44.77       36.72      2.98 o 
   5   0   3       25.73       24.30      2.72 o 
   6   0   3       68.02       57.33      4.45 o 
   7   0   3        7.45       10.55      2.58 o 
   8   0   3        1.05        1.96      1.42 o 
   9   0   3        9.76        9.88      2.89 o 
 -11   1   3        1.99        6.05      2.14 o 
 -10   1   3       24.50       26.57      4.01 o 
  -9   1   3       66.87       55.68      4.67 o 
  -8   1   3       14.22       14.64      2.23 o 
  -7   1   3       33.44       34.98      2.76 o 
  -6   1   3      139.90      146.53      5.30 o 
  -5   1   3       14.54       13.89      1.60 o 
  -4   1   3       14.60       11.55      0.87 o 
  -3   1   3       17.52       24.35      1.82 o 
  -2   1   3      761.40      842.24     54.19 o 
  -1   1   3       78.64       90.85      8.88 o 
   0   1   3        2.08       10.21      0.80 o 
   1   1   3     1350.47     1412.05     54.26 o 
   2   1   3      225.81      229.01      3.43 o 
   3   1   3      173.98      162.99      2.85 o 
   4   1   3      275.56      273.51      8.50 o 
   5   1   3      167.85      156.94      7.08 o 
   6   1   3      110.66      115.50      6.54 o 
   7   1   3        3.08        2.85      1.51 o 
   8   1   3        1.44        3.65      1.69 o 
 -11   2   3        0.16        1.56      1.34 o 
 -10   2   3        1.88        1.69      1.34 o 
  -9   2   3       27.72       24.97      3.52 o 
  -8   2   3      165.94      172.61      6.50 o 
  -7   2   3      106.27      110.03      4.94 o 
  -6   2   3        1.02        0.04      0.58 o 
  -5   2   3       34.39       44.95      2.89 o 
  -4   2   3      516.19      542.37      6.38 o 
  -3   2   3     2176.11     2266.86     73.72 o 
  -2   2   3      210.71      184.30     13.89 o 
  -1   2   3     1801.62     1960.94    172.36 o 
   0   2   3      386.61      373.64     17.74 o 
   1   2   3      319.08      315.97      7.86 o 
   2   2   3      336.59      318.66      7.68 o 
   3   2   3       11.64       10.55      2.14 o 
   4   2   3       38.48       30.36      3.12 o 
   5   2   3       69.70       77.18      5.21 o 
   6   2   3        4.98        4.23      1.65 o 
   7   2   3        0.00        0.49      1.02 o 
 -11   3   3       53.87       56.79      4.85 o 
 -10   3   3       18.36       16.74      3.07 o 
  -9   3   3      234.38      223.17      7.92 o 
  -8   3   3      156.65      155.69      6.28 o 
  -7   3   3       31.09       34.32      2.89 o 
  -6   3   3      673.43      709.79     12.37 o 
  -5   3   3      418.93      426.41      6.37 o 
  -4   3   3     1438.52     1502.71     16.23 o 
  -3   3   3     1638.00     1865.15     89.34 o 
  -2   3   3      147.99      138.62     12.06 o 
  -1   3   3      362.33      387.64     38.59 o 
   0   3   3      691.56      706.59     43.33 o 
   1   3   3      328.87      329.40     14.42 o 
   2   3   3        9.33        8.38      1.11 o 
   4   3   3      232.29      219.70      8.63 o 
   5   3   3       39.41       42.95      4.14 o 
   6   3   3       16.00       15.58      3.29 o 
   7   3   3        2.27        3.96      1.78 o 
 -11   4   3       15.84       22.08      3.56 o 
 -10   4   3        0.05        1.47      1.07 o 
  -9   4   3       41.75       44.64      3.61 o 
  -8   4   3       80.72       81.23      4.72 o 
  -7   4   3      166.61      167.40      6.59 o 
  -6   4   3      234.90      232.75      5.46 o 
  -5   4   3        0.15        0.60      0.59 o 
  -4   4   3      226.49      213.77      9.24 o 
  -3   4   3      470.62      543.48     38.73 o 
  -2   4   3        1.80        1.59      0.55 o 
  -1   4   3      834.80      858.61     73.33 o 
   0   4   3      350.52      368.93     29.29 o 
   1   4   3      169.30      165.01      4.19 o 
   2   4   3      676.58      672.68     30.56 o 
   3   4   3       80.31       84.43      5.25 o 
   4   4   3       59.32       54.26      4.54 o 
   5   4   3       14.17       18.29      3.34 o 
   6   4   3       11.27       12.11      2.98 o 
  -9   5   3       94.11       85.94      5.03 o 
  -8   5   3      224.02      209.75      7.63 o 
  -7   5   3        0.02        0.74      0.50 o 
  -6   5   3     1629.99     1632.34     77.39 o 
  -5   5   3      116.21      121.22      5.63 o 
  -4   5   3      253.08      270.24     21.18 o 
  -3   5   3      247.27      250.25     21.65 o 
  -2   5   3      102.58      106.97     16.02 o 
  -1   5   3       31.86       39.17      2.12 o 
   0   5   3       13.35       13.65      1.57 o 
   1   5   3       86.71       84.70      3.30 o 
   2   5   3       12.22       11.93      2.49 o 
   3   5   3        0.03        0.22      0.93 o 
   4   5   3       30.38       34.09      3.78 o 
   5   5   3        7.90        9.70      2.67 o 
 -10   6   3        0.01        0.76      0.98 o 
  -9   6   3       23.65       25.68      2.98 o 
  -8   6   3       97.07       90.93      3.93 o 
  -7   6   3      681.20      684.12     10.42 o 
  -6   6   3        1.42        0.86      0.61 o 
  -5   6   3        9.83        9.90      1.51 o 
  -4   6   3       33.43       34.75      3.09 o 
  -3   6   3      115.58      119.85     15.29 o 
  -2   6   3        1.60        2.51      0.78 o 
  -1   6   3      114.22      107.77      8.35 o 
   0   6   3       35.20       35.03      2.21 o 
   1   6   3        0.44        1.06      0.66 o 
   2   6   3        0.01        0.18      0.89 o 
   3   6   3        0.44        1.96      1.25 o 
   4   6   3        1.42        3.56      1.34 o 
 -11   7   3        5.32        5.56      2.00 o 
 -10   7   3        0.42        0.91      0.80 o 
  -9   7   3       26.71       28.56      2.34 o 
  -8   7   3       72.15       76.10      3.76 o 
  -7   7   3        6.77        3.75      1.38 o 
  -6   7   3       26.39       24.61      2.25 o 
  -5   7   3        3.37        2.98      1.29 o 
  -4   7   3       65.42       54.79      4.32 o 
  -3   7   3      120.54      107.89      5.92 o 
  -2   7   3       70.92       70.99      4.85 o 
  -1   7   3       37.38       35.07      3.43 o 
   0   7   3        1.41        3.31      1.01 o 
   1   7   3       14.15       13.80      2.67 o 
   2   7   3        3.95        6.14      1.91 o 
   3   7   3        2.47        5.21      1.82 o 
 -10   8   3        7.56       11.96      1.94 o 
  -9   8   3       10.46       12.93      2.06 o 
  -8   8   3        5.62        8.20      1.61 o 
  -7   8   3        3.15        4.08      1.18 o 
  -6   8   3       23.88       24.97      3.65 o 
  -5   8   3       17.79       15.18      3.03 o 
  -4   8   3       90.55       78.07      5.47 o 
  -3   8   3       22.04       20.25      3.29 o 
  -2   8   3       14.26       14.64      2.89 o 
  -1   8   3        1.22        2.09      1.38 o 
   0   8   3        3.81        5.39      1.87 o 
 -10   9   3       18.78       22.99      2.85 o 
  -9   9   3        0.61        1.22      0.77 o 
  -8   9   3        3.47        4.49      1.29 o 
  -7   9   3        0.68        0.13      0.85 o 
  -6   9   3       95.85       86.08      6.10 o 
  -5   9   3       22.96       23.19      3.78 o 
  -4   9   3       20.06       22.66      3.74 o 
  -3   9   3       18.73       15.58      3.20 o 
  -2   9   3        1.47        2.49      1.34 o 
  -1   9   3        8.25        8.32      2.23 o 
  -8  10   3       77.97       83.54      6.41 o 
  -7  10   3       10.91       12.51      2.89 o 
  -6  10   3        1.09        2.80      1.51 o 
  -5  10   3        8.94       10.77      2.85 o 
  -4  10   3        1.76        1.60      1.42 o 
  -3  10   3        0.79        2.27      1.69 o 
  -2  10   3        1.34        2.31      1.56 o 
   2 -12   4        1.08        3.61      1.87 o 
   3 -12   4       30.96       32.22      4.67 o 
   4 -12   4        0.69        2.43      0.89 o 
   5 -12   4        8.13        7.88      1.30 o 
   6 -12   4       33.21       36.29      4.30 o 
   7 -12   4       18.18       22.25      2.79 o 
  -1 -11   4       15.26       20.03      3.96 o 
   0 -11   4       66.27       61.69      5.52 o 
   1 -11   4       71.93       75.09      6.01 o 
   2 -11   4       65.00       70.15      5.65 o 
   3 -11   4        0.19        0.18      0.69 o 
   4 -11   4       21.51       23.22      2.08 o 
   5 -11   4       10.77       11.58      3.29 o 
   6 -11   4       25.90       31.18      6.39 o 
   7 -11   4       14.64       15.65      2.17 o 
   8 -11   4       25.77       30.85      4.54 o 
  -2 -10   4       25.05       31.78      3.92 o 
  -1 -10   4        1.29        1.51      1.42 o 
   0 -10   4        4.43        6.23      2.09 o 
   1 -10   4        5.57        7.66      2.27 o 
   2 -10   4      135.96      131.00      4.75 o 
   3 -10   4        1.94        3.87      1.22 o 
   4 -10   4       44.51       44.40      4.34 o 
   5 -10   4       43.99       38.80      3.83 o 
   6 -10   4       90.56       85.98      6.50 o 
   7 -10   4       79.59       78.21      5.12 o 
   8 -10   4        2.39        4.76      1.91 o 
   9 -10   4        4.42        3.47      1.91 o 
  -4  -9   4        4.58        4.01      1.87 o 
  -3  -9   4       10.59       13.66      3.12 o 
  -2  -9   4        4.42        4.58      1.82 o 
  -1  -9   4       99.59       95.78      6.19 o 
   0  -9   4       75.98       75.40      5.47 o 
   1  -9   4       79.53       70.77      5.16 o 
   2  -9   4      145.21      154.50      8.88 o 
   3  -9   4       22.40       23.42      2.31 o 
   4  -9   4       15.88       23.04      4.45 o 
   5  -9   4       12.84       16.12      2.01 o 
   6  -9   4       42.89       42.55      2.71 o 
   7  -9   4       31.43       29.29      3.47 o 
   8  -9   4       27.69       32.36      3.83 o 
   9  -9   4       45.43       46.78      4.72 o 
  10  -9   4        0.14        1.16      1.60 o 
  -4  -8   4        0.81        1.25      1.07 o 
  -3  -8   4        8.60        9.57      2.45 o 
  -2  -8   4      140.87      128.14      6.90 o 
  -1  -8   4       36.62       30.67      3.38 o 
   0  -8   4       32.47       29.69      3.25 o 
   1  -8   4      218.39      211.75      5.20 o 
   2  -8   4        6.56        6.33      1.27 o 
   3  -8   4        2.46        3.41      0.97 o 
   4  -8   4       43.05       37.41      3.76 o 
   5  -8   4        0.11        0.74      0.55 o 
   6  -8   4        0.30        0.91      0.70 o 
   7  -8   4      177.71      175.72      8.15 o 
   8  -8   4        4.13        5.92      2.00 o 
   9  -8   4        2.03        3.12      1.42 o 
  10  -8   4        8.54       10.64      2.85 o 
  -6  -7   4        3.22        2.45      1.34 o 
  -5  -7   4        0.00        1.28      0.75 o 
  -4  -7   4       13.10       16.18      4.61 o 
  -3  -7   4       58.82       55.49      5.65 o 
  -2  -7   4       76.23       65.68      3.72 o 
  -1  -7   4      308.83      278.21     23.32 o 
   0  -7   4      313.60      301.19      8.72 o 
   1  -7   4       28.66       31.65      2.12 o 
   2  -7   4        0.81        2.28      0.74 o 
   3  -7   4        1.49        0.65      0.54 o 
   4  -7   4      336.05      350.93      8.01 o 
   5  -7   4       24.35       21.72      1.76 o 
   6  -7   4      198.76      198.88      5.43 o 
   7  -7   4       75.27       76.96      5.34 o 
   8  -7   4        0.61        1.78      1.25 o 
   9  -7   4        2.12        5.16      1.74 o 
  10  -7   4        2.23        3.61      1.78 o 
  -7  -6   4       15.59       19.18      3.56 o 
  -6  -6   4       18.41       12.51      2.72 o 
  -5  -6   4        0.88        2.59      0.92 o 
  -4  -6   4       92.34       85.00     11.91 o 
  -3  -6   4        1.43        1.80      0.87 o 
  -2  -6   4      472.43      414.95      8.41 o 
  -1  -6   4       98.35       92.22      5.31 o 
   0  -6   4        0.04        0.53      0.62 o 
   1  -6   4       34.39       40.22      2.58 o 
   2  -6   4      111.07      115.30      5.63 o 
   3  -6   4      414.10      446.62     18.05 o 
   4  -6   4      135.52      131.97      3.76 o 
   5  -6   4      117.44      110.09      4.65 o 
   6  -6   4        6.20        5.83      1.78 o 
   7  -6   4        7.04        6.90      2.09 o 
   8  -6   4        0.15        0.13      0.89 o 
   9  -6   4        6.08       10.28      2.58 o 
  10  -6   4       28.33       28.84      4.50 o 
  -8  -5   4       10.98       10.01      2.67 o 
  -7  -5   4        7.16        6.14      1.96 o 
  -6  -5   4       47.30       51.46      8.32 o 
  -5  -5   4      104.13       91.25      8.99 o 
  -4  -5   4       79.74       73.26      7.77 o 
  -3  -5   4      107.73      106.16      5.21 o 
  -2  -5   4      105.83      105.71      4.99 o 
  -1  -5   4       83.69       89.86      4.41 o 
   0  -5   4      534.04      547.26     15.22 o 
   1  -5   4      234.24      262.71      7.43 o 
   2  -5   4       53.44       58.18      1.51 o 
   3  -5   4        0.71        0.99      0.33 o 
   4  -5   4      676.52      692.59     32.18 o 
   5  -5   4        6.96        5.89      0.74 o 
   6  -5   4      345.66      345.91     20.61 o 
   7  -5   4      260.20      251.16     39.93 o 
   8  -5   4       14.52       13.71      2.89 o 
   9  -5   4       77.82       61.16      5.16 o 
  10  -5   4        6.27        6.77      2.27 o 
  -8  -4   4        4.75        6.68      2.05 o 
  -7  -4   4        2.66        3.12      1.34 o 
  -6  -4   4       23.31       26.84      2.14 o 
  -5  -4   4       33.02       30.22      5.99 o 
  -4  -4   4      558.58      591.22     11.93 o 
  -3  -4   4       74.74       86.66      4.36 o 
  -2  -4   4      356.26      420.44      9.08 o 
  -1  -4   4      911.99      990.38     13.26 o 
   0  -4   4      128.68      141.29      3.38 o 
   1  -4   4     4582.85     5158.64     68.01 o 
   2  -4   4     1280.01     1420.13     42.90 o 
   3  -4   4     1139.69     1244.23     59.84 o 
   4  -4   4       43.12       38.99      1.50 o 
   5  -4   4       57.40       54.66      5.99 o 
   6  -4   4        0.01        0.19      0.52 o 
   7  -4   4       12.71       13.17      2.40 o 
   8  -4   4       21.34       20.21      3.16 o 
   9  -4   4        1.18        0.00      0.93 o 
  10  -4   4        1.51        1.16      1.25 o 
  -9  -3   4       13.30       14.29      3.16 o 
  -8  -3   4       79.43       70.28      5.47 o 
  -7  -3   4      303.91      304.86     39.46 o 
  -6  -3   4      756.94      803.56     94.36 o 
  -5  -3   4      382.33      420.84      9.97 o 
  -4  -3   4        0.12        0.67      0.58 o 
  -3  -3   4       64.74       95.03      4.23 o 
  -2  -3   4       11.86       20.21      1.87 o 
   0  -3   4     2530.84     2799.49     36.69 o 
   1  -3   4        0.34        0.53      0.29 o 
   2  -3   4       18.13       19.18      1.77 o 
   3  -3   4      120.05      150.42      9.25 o 
   4  -3   4        0.02        0.67      0.23 o 
   5  -3   4        0.08        0.85      0.71 o 
   6  -3   4      554.44      551.30     11.88 o 
   8  -3   4       34.14       32.89      3.56 o 
   9  -3   4        3.53        3.25      1.65 o 
 -10  -2   4       24.96       32.85      4.90 o 
  -9  -2   4        3.28        4.94      1.82 o 
  -8  -2   4       29.49       31.65      3.61 o 
  -7  -2   4       23.57       30.42      4.05 o 
  -6  -2   4        0.41        2.18      0.98 o 
  -5  -2   4        4.07        3.20      1.07 o 
  -4  -2   4      148.45      147.37      5.25 o 
  -3  -2   4       26.82       33.47      2.36 o 
  -2  -2   4     1653.70     1722.61     15.98 o 
  -1  -2   4     1622.23     1725.60     83.38 o 
   0  -2   4       91.65       94.52      2.22 o 
   1  -2   4      673.83      751.53     30.50 o 
   2  -2   4      202.34      201.91     12.24 o 
   3  -2   4       39.17       55.58      1.35 o 
   4  -2   4        3.15        7.79      1.60 o 
   5  -2   4      153.10      141.23      5.88 o 
   6  -2   4        6.11        6.01      1.87 o 
   7  -2   4        1.69        2.05      1.20 o 
   8  -2   4        0.04        0.00      0.98 o 
   9  -2   4        9.01       13.66      3.16 o 
 -10  -1   4        2.96        5.52      2.14 o 
  -9  -1   4       48.57       42.11      4.23 o 
  -8  -1   4       62.98       66.28      4.47 o 
  -7  -1   4       91.75       98.63      4.94 o 
  -6  -1   4      350.93      356.57      8.90 o 
  -5  -1   4      147.40      181.20      6.01 o 
  -4  -1   4       77.58       67.17      3.43 o 
  -3  -1   4        4.00        3.16      0.85 o 
  -2  -1   4        5.79        3.57      0.65 o 
  -1  -1   4       88.69       94.16      7.16 o 
   0  -1   4       60.88       58.53      1.97 o 
   1  -1   4      242.68      199.30     10.48 o 
   2  -1   4       18.64       20.55      0.91 o 
   3  -1   4      185.78      232.30      6.68 o 
   4  -1   4       10.11       10.55      2.00 o 
   5  -1   4       16.92       15.98      2.63 o 
   6  -1   4       19.12       23.63      2.94 o 
   7  -1   4       75.08       73.26      5.39 o 
   8  -1   4        0.48        1.11      1.34 o 
   9  -1   4        0.52        1.34      1.34 o 
 -10   0   4       22.51       25.33      4.09 o 
  -9   0   4        6.32        7.03      2.23 o 
  -8   0   4       24.14       27.86      2.76 o 
  -7   0   4       28.43       27.82      2.63 o 
  -6   0   4      129.68      139.63      5.52 o 
  -5   0   4      106.53      115.09      4.83 o 
  -4   0   4       27.76       28.35      2.23 o 
  -3   0   4       68.47       51.99      2.80 o 
  -2   0   4      165.87      194.02      5.07 o 
  -1   0   4       36.32       29.62      1.07 o 
   0   0   4       66.76       59.01      1.85 o 
   1   0   4      607.86      670.90     27.64 o 
   2   0   4       48.54       48.07      1.48 o 
   3   0   4        2.22        3.61      1.16 o 
   4   0   4        4.96        7.43      1.87 o 
   5   0   4       15.39       19.67      3.03 o 
   6   0   4       25.50       26.39      3.69 o 
   7   0   4        3.93        5.52      1.91 o 
   8   0   4        0.00        0.85      1.25 o 
 -11   1   4        4.69        5.30      1.96 o 
 -10   1   4       26.18       25.99      3.96 o 
  -8   1   4       73.87       84.61      4.76 o 
  -7   1   4      105.96       95.34      4.81 o 
  -6   1   4      120.28      123.53      4.03 o 
  -5   1   4       13.72       21.23      1.65 o 
  -4   1   4      220.54      201.85      5.96 o 
  -3   1   4        2.41       27.06     19.85 o 
  -2   1   4      746.93      699.24     44.80 o 
  -1   1   4      152.49      150.84     11.33 o 
   0   1   4      842.45      931.72     76.24 o 
   1   1   4      585.80      607.44     33.47 o 
   2   1   4       23.42       22.07      1.40 o 
   3   1   4        0.12        0.04      0.80 o 
   4   1   4        7.36        6.14      1.91 o 
   5   1   4       26.37       30.40      3.38 o 
   6   1   4        1.20        0.80      1.11 o 
   7   1   4        0.29        2.09      1.38 o 
   8   1   4        0.18        0.67      1.34 o 
 -11   2   4        0.30        0.27      1.02 o 
 -10   2   4        1.43        2.05      1.42 o 
  -9   2   4       63.36       62.89      4.45 o 
  -8   2   4      300.99      256.69      8.37 o 
  -7   2   4      216.16      205.01      7.12 o 
  -6   2   4       11.83       11.93      1.29 o 
  -5   2   4       28.85       31.32      2.54 o 
  -4   2   4      142.22      150.27      4.27 o 
  -3   2   4      218.95      191.81     14.89 o 
  -2   2   4      547.39      592.45     46.20 o 
  -1   2   4      132.40      119.83     13.11 o 
   0   2   4      421.90      431.57     32.87 o 
   1   2   4       54.28       56.93      2.76 o 
   2   2   4        0.23        0.82      0.65 o 
   3   2   4        0.08        0.00      0.71 o 
   4   2   4      430.11      429.16     11.97 o 
   5   2   4       75.84       63.11      4.94 o 
   6   2   4        4.27        4.72      1.69 o 
   7   2   4        0.01        0.22      0.89 o 
 -11   3   4        8.22       14.87      3.12 o 
  -9   3   4        0.81        1.16      1.29 o 
  -8   3   4      181.25      188.01      7.30 o 
  -7   3   4      146.72      153.55      8.86 o 
  -6   3   4       26.27       28.47      1.82 o 
  -5   3   4        0.05        0.56      0.32 o 
  -4   3   4      136.67      131.43      5.60 o 
  -3   3   4       45.55       52.63      5.41 o 
  -2   3   4       22.04       21.97      1.98 o 
  -1   3   4      598.49      615.23     67.12 o 
   0   3   4     1246.87     1298.05     90.09 o 
   1   3   4        3.41        4.54      0.91 o 
   2   3   4       81.36       77.54      4.72 o 
   3   3   4      366.00      351.49     10.68 o 
   4   3   4       31.70       39.35      3.83 o 
   5   3   4        1.59        5.52      1.96 o 
   6   3   4        0.49        1.16      1.20 o 
 -11   4   4       36.32       28.22      3.38 o 
 -10   4   4        1.64        0.98      1.42 o 
  -9   4   4      142.29      149.53      4.82 o 
  -8   4   4      188.32      179.02     10.97 o 
  -7   4   4       88.92       86.77      2.86 o 
  -6   4   4        6.11        7.99      0.94 o 
  -5   4   4     2091.90     2130.85     23.14 o 
  -4   4   4      309.88      326.87     32.16 o 
  -3   4   4        1.09        1.60      1.18 o 
  -2   4   4       28.23       26.33      2.69 o 
  -1   4   4      599.52      612.52     52.10 o 
   0   4   4      329.90      331.33     25.30 o 
   1   4   4       56.17       59.88      2.71 o 
   2   4   4       24.17       23.99      2.85 o 
   3   4   4       90.66       94.89      5.88 o 
   4   4   4       86.65       85.99      5.96 o 
   5   4   4       37.23       31.02      3.83 o 
 -10   5   4        3.95        8.22      1.52 o 
  -9   5   4       22.68       20.88      2.00 o 
  -8   5   4       66.96       66.20      3.27 o 
  -7   5   4      220.31      219.49      6.36 o 
  -6   5   4      302.81      293.28      6.51 o 
  -5   5   4      216.97      210.90     14.35 o 
  -4   5   4       44.77       43.68      9.41 o 
  -3   5   4        0.14        0.13      0.46 o 
  -2   5   4       18.91       16.19      1.55 o 
  -1   5   4      534.74      548.30     68.48 o 
   0   5   4      759.11      725.96     52.57 o 
   1   5   4       68.51       75.16      7.46 o 
   2   5   4       33.79       35.16      3.56 o 
   3   5   4       19.80       24.30      3.74 o 
   4   5   4       12.78       12.69      3.03 o 
 -10   6   4        4.41        5.49      1.27 o 
  -9   6   4       71.94       71.35      3.65 o 
  -8   6   4      324.81      310.39      7.43 o 
  -7   6   4        0.25        0.24      1.18 o 
  -6   6   4       75.87       66.59      4.72 o 
  -5   6   4      166.68      153.60      7.03 o 
  -4   6   4        6.33        7.10      1.23 o 
  -3   6   4       11.95       11.51      1.71 o 
  -2   6   4       87.94       93.19     10.39 o 
  -1   6   4        4.52        3.81      1.03 o 
   0   6   4      209.22      213.52     18.36 o 
   1   6   4       14.14       20.30      3.20 o 
   2   6   4       10.39       14.02      2.94 o 
   3   6   4       11.46       14.73      3.25 o 
 -11   7   4        0.26        0.23      0.82 o 
 -10   7   4       13.76       15.41      2.21 o 
  -9   7   4       45.87       48.59      3.15 o 
  -8   7   4       78.60       72.06      3.78 o 
  -7   7   4       64.90       65.61      5.03 o 
  -6   7   4       53.37       54.79      4.54 o 
  -5   7   4       10.27        9.61      2.31 o 
  -4   7   4        0.12        0.00      0.76 o 
  -3   7   4       19.50       19.67      3.16 o 
  -2   7   4        2.34        3.52      1.51 o 
  -1   7   4       31.79       36.73      2.45 o 
   0   7   4        4.71        7.57      1.43 o 
   1   7   4        0.75        2.67      1.47 o 
   2   7   4        8.28        7.74      2.40 o 
 -10   8   4        4.34        7.48      1.58 o 
  -9   8   4       36.22       34.15      2.78 o 
  -8   8   4        3.74        5.47      1.87 o 
  -7   8   4        4.40        5.88      1.91 o 
  -6   8   4        0.18        1.20      1.11 o 
  -5   8   4       44.96       40.19      4.05 o 
  -4   8   4        0.12        1.38      1.25 o 
  -3   8   4        0.32        0.00      0.85 o 
  -2   8   4        0.77        0.71      1.02 o 
  -1   8   4        4.81        5.83      2.00 o 
  -9   9   4       13.87       19.45      3.65 o 
  -8   9   4       11.97       16.02      3.34 o 
  -7   9   4        0.10        0.40      0.98 o 
  -6   9   4       18.43       19.58      3.65 o 
  -5   9   4        2.22        1.65      1.20 o 
  -4   9   4        0.91        0.53      0.98 o 
  -3   9   4       25.51       26.62      4.01 o 
  -2   9   4       14.70       15.04      3.16 o 
  -1   9   4        2.07        3.65      1.69 o 
  -7  10   4       24.28       31.11      4.67 o 
  -6  10   4        7.68        7.17      2.36 o 
  -5  10   4       10.38       15.31      3.43 o 
  -4  10   4       11.70       13.13      3.12 o 
   2 -12   5       30.54       34.49      4.18 o 
   3 -12   5        0.07        0.85      1.02 o 
   4 -12   5       10.15       14.24      2.38 o 
   5 -12   5       16.65       24.66      6.41 o 
   6 -12   5        0.49        0.55      1.74 o 
  -1 -11   5        0.00        1.82      1.42 o 
   0 -11   5        2.82        4.67      2.00 o 
   1 -11   5       16.35       19.05      3.65 o 
   2 -11   5       16.55       18.03      3.47 o 
   3 -11   5       35.54       33.86      4.81 o 
   4 -11   5       41.56       43.94      3.08 o 
   5 -11   5        2.82        3.03      1.06 o 
   6 -11   5       69.77       64.81      5.45 o 
   7 -11   5       14.98       16.63      2.28 o 
   8 -11   5        0.04        0.00      1.25 o 
  -2 -10   5        6.70        3.47      1.69 o 
  -1 -10   5       41.16       44.11      4.58 o 
   0 -10   5        9.80       12.24      2.80 o 
   1 -10   5      213.19      184.23      8.77 o 
   2 -10   5        0.82        1.20      0.98 o 
   3 -10   5       26.49       27.37      2.35 o 
   4 -10   5       14.73       16.33      2.15 o 
   5 -10   5       44.05       42.95      2.91 o 
   6 -10   5        9.92        9.09      1.66 o 
   7 -10   5        2.85        4.27      1.91 o 
   8 -10   5        6.59        7.70      2.49 o 
   9 -10   5        5.58        9.26      2.72 o 
  -4  -9   5        1.01        2.40      1.60 o 
  -3  -9   5       61.64       65.21      5.39 o 
  -2  -9   5        7.55       10.77      2.58 o 
  -1  -9   5       33.43       30.31      3.65 o 
   0  -9   5       65.58       58.40      4.76 o 
   1  -9   5      194.70      181.47      8.10 o 
   2  -9   5       88.24       86.93      5.70 o 
   3  -9   5       12.31       10.51      1.71 o 
   4  -9   5      114.00       97.17      4.47 o 
   5  -9   5        7.69        9.07      1.60 o 
   6  -9   5       64.42       59.55      3.19 o 
   7  -9   5        2.04        3.87      1.69 o 
   8  -9   5      123.10      134.82      7.83 o 
   9  -9   5       12.18       13.62      3.12 o 
  -5  -8   5        4.32        6.41      2.05 o 
  -4  -8   5        5.66        9.21      2.31 o 
  -3  -8   5       28.06       28.58      3.38 o 
  -2  -8   5        0.79        3.65      1.56 o 
  -1  -8   5        9.57       11.84      2.63 o 
   0  -8   5      320.79      306.76     10.06 o 
   1  -8   5        2.68        1.80      0.79 o 
   2  -8   5        0.79        0.71      0.67 o 
   3  -8   5       24.13       24.34      2.31 o 
   4  -8   5       89.86       88.92      3.65 o 
   5  -8   5      149.70      146.89     14.07 o 
   6  -8   5        0.74        0.93      1.16 o 
   7  -8   5       92.15       91.60      6.10 o 
   8  -8   5      108.52       97.16      6.54 o 
   9  -8   5        0.53        0.80      1.34 o 
  -6  -7   5        0.23        1.06      0.83 o 
  -5  -7   5       29.15       31.12      2.98 o 
  -4  -7   5       28.59       29.19      2.33 o 
  -3  -7   5      145.03      132.81      4.51 o 
  -2  -7   5       33.90       31.55      2.94 o 
  -1  -7   5     1175.82     1232.16     19.32 o 
   0  -7   5        0.03        0.67      0.80 o 
   1  -7   5        1.26        2.62      0.78 o 
   2  -7   5       16.98       15.23      1.71 o 
   3  -7   5        9.95        9.43      1.94 o 
   4  -7   5      136.53      128.79      4.11 o 
   5  -7   5      311.37      297.71     10.26 o 
   6  -7   5        0.94        0.58      1.16 o 
   7  -7   5       78.84       83.14      5.70 o 
   8  -7   5        0.46        0.36      1.16 o 
   9  -7   5       15.24       12.11      2.94 o 
  10  -7   5        0.00        0.09      1.29 o 
  -7  -6   5        8.01        7.39      2.14 o 
  -6  -6   5        3.47        6.52      1.38 o 
  -5  -6   5        7.23        6.59      1.38 o 
  -4  -6   5       98.89       95.87      6.50 o 
  -3  -6   5      565.98      589.22     13.40 o 
  -2  -6   5      523.84      572.48     12.69 o 
  -1  -6   5      267.66      271.91      8.41 o 
   0  -6   5      128.67      129.45      6.03 o 
   1  -6   5       20.90       20.82      1.60 o 
   2  -6   5       59.39       64.51      4.65 o 
   3  -6   5      247.18      239.38     10.77 o 
   4  -6   5      410.97      402.27     35.34 o 
   5  -6   5      154.80      142.03      6.50 o 
   6  -6   5       33.71       31.16      3.25 o 
   7  -6   5       28.76       26.53      3.20 o 
   8  -6   5        7.09        8.19      2.23 o 
   9  -6   5        9.19       10.90      2.58 o 
  10  -6   5       20.49       18.12      3.74 o 
  -8  -5   5       23.11       27.33      4.41 o 
  -7  -5   5        0.06        0.00      0.80 o 
  -6  -5   5       14.09       14.78      2.01 o 
  -5  -5   5      171.97      169.73     26.66 o 
  -4  -5   5      421.38      469.00     11.66 o 
  -3  -5   5       12.69       12.73      2.31 o 
  -2  -5   5      275.68      273.33      8.19 o 
  -1  -5   5      245.01      253.66      7.52 o 
   0  -5   5      237.87      265.08     13.64 o 
   1  -5   5       92.25       62.10      3.02 o 
   2  -5   5      750.05      880.19      6.64 o 
   3  -5   5      192.77      210.32      8.67 o 
   4  -5   5        9.85       11.30      1.22 o 
   5  -5   5       60.85       58.56      6.23 o 
   6  -5   5        9.04        8.46      1.33 o 
   7  -5   5       99.64       89.32      4.25 o 
   8  -5   5       33.68       28.58      3.47 o 
   9  -5   5       16.22       19.98      3.65 o 
  -8  -4   5        3.69        2.45      1.25 o 
  -7  -4   5        0.40        0.08      0.64 o 
  -6  -4   5       60.52       62.14      4.50 o 
  -5  -4   5       11.69       14.42      2.54 o 
  -4  -4   5       26.75       30.53      2.85 o 
  -3  -4   5      512.27      531.27     11.13 o 
  -2  -4   5        0.16        1.25      0.76 o 
  -1  -4   5      536.84      633.33     10.99 o 
   0  -4   5      495.59      539.13     16.38 o 
   1  -4   5      749.20      828.36      7.00 o 
   2  -4   5       98.88      134.68      5.82 o 
   3  -4   5      245.44      244.84     14.61 o 
   4  -4   5       35.88       35.81      5.72 o 
   5  -4   5       10.67       12.26      1.51 o 
   6  -4   5      100.97       95.92      7.83 o 
   7  -4   5      413.18      384.33     38.61 o 
   8  -4   5        0.02        0.71      1.11 o 
   9  -4   5        0.06        0.22      1.20 o 
  -9  -3   5        1.20        0.45      1.07 o 
  -8  -3   5       12.15       17.85      3.38 o 
  -7  -3   5        2.30        1.60      1.29 o 
  -6  -3   5      289.33      297.37      9.21 o 
  -5  -3   5      109.61      110.56      5.34 o 
  -4  -3   5       77.64       83.86      4.41 o 
  -3  -3   5      336.71      366.85      8.72 o 
  -2  -3   5       69.26       58.40      3.29 o 
  -1  -3   5     2827.66     3177.92    125.03 o 
   0  -3   5      203.12      246.67      9.32 o 
   1  -3   5       16.21       15.64      1.00 o 
   2  -3   5      854.38      932.96     47.48 o 
   3  -3   5      565.75      666.41     44.23 o 
   4  -3   5        3.14        3.82      0.96 o 
   5  -3   5      119.19      121.33      5.47 o 
   6  -3   5       86.73       95.87      5.34 o 
   7  -3   5      389.18      394.44     11.53 o 
   8  -3   5        0.00        1.07      1.20 o 
   9  -3   5        2.96        4.36      1.65 o 
 -10  -2   5        0.39        1.02      1.25 o 
  -9  -2   5       38.97       32.98      3.87 o 
  -8  -2   5      150.00      176.70      7.52 o 
  -7  -2   5       58.00       52.61      4.05 o 
  -6  -2   5      133.80      137.00      5.96 o 
  -5  -2   5      126.59      121.11      5.34 o 
  -4  -2   5       33.57       33.12      2.63 o 
  -3  -2   5      193.70      180.17      5.83 o 
  -2  -2   5        0.60        5.30      1.20 o 
  -1  -2   5     2566.51     2985.76    137.27 o 
   0  -2   5      241.37      244.57      4.59 o 
   1  -2   5       72.69       58.22      2.86 o 
   2  -2   5      583.49      641.18     31.00 o 
   3  -2   5        6.23        6.14      0.99 o 
   4  -2   5        0.10        0.04      0.71 o 
   5  -2   5        1.46        1.91      0.98 o 
   6  -2   5       20.56       22.97      3.25 o 
   7  -2   5       72.13       73.35      5.30 o 
   8  -2   5       34.19       31.02      4.32 o 
   9  -2   5        0.04        0.00      1.16 o 
 -10  -1   5       94.97       92.49      6.72 o 
  -9  -1   5        8.63        8.77      2.36 o 
  -8  -1   5        7.93        9.44      2.23 o 
  -7  -1   5        4.13        4.36      1.51 o 
  -6  -1   5      269.88      258.16      8.01 o 
  -5  -1   5       11.28       11.84      1.96 o 
  -4  -1   5        5.08        7.74      1.56 o 
  -3  -1   5      844.59      811.50     12.02 o 
  -2  -1   5      205.55      212.88      7.92 o 
  -1  -1   5      868.20      912.71     58.91 o 
   0  -1   5       30.30       28.89      1.05 o 
   1  -1   5        1.37        0.94      0.38 o 
   2  -1   5       76.78       94.11      2.74 o 
   3  -1   5      108.96      114.30      5.12 o 
   4  -1   5        9.31       12.55      2.31 o 
   5  -1   5        5.57       10.99      2.45 o 
   6  -1   5        0.98        2.76      1.47 o 
   7  -1   5        2.96        4.58      1.91 o 
   8  -1   5        0.17        0.49      1.20 o 
 -10   0   5        1.72        1.16      1.20 o 
  -9   0   5       30.46       34.09      3.52 o 
  -8   0   5      230.27      237.19      8.41 o 
  -7   0   5       76.95       61.25      4.14 o 
  -6   0   5       21.00       16.02      2.00 o 
  -5   0   5        7.33        5.47      1.38 o 
  -4   0   5        5.10        5.12      1.34 o 
  -3   0   5        0.50        1.27      0.49 o 
  -2   0   5       25.37       18.52      3.14 o 
  -1   0   5      517.08      554.09     28.43 o 
   0   0   5        1.40        0.95      0.27 o 
   1   0   5      224.00      276.83     17.56 o 
   2   0   5       20.26       22.30      1.15 o 
   3   0   5        4.61        3.92      1.34 o 
   4   0   5        0.24        0.67      1.02 o 
   5   0   5       30.00       23.46      3.43 o 
   6   0   5        3.70        3.12      1.65 o 
   7   0   5        3.44        4.54      1.87 o 
   8   0   5       10.38       18.12      3.78 o 
 -11   1   5        1.48        5.92      1.87 o 
  -9   1   5      135.24      140.61      6.72 o 
  -8   1   5       11.55       10.37      2.31 o 
  -7   1   5       19.89       21.50      2.85 o 
  -6   1   5       35.49       37.17      3.07 o 
  -4   1   5       25.32       16.99      1.87 o 
  -3   1   5      918.97      923.14     52.30 o 
  -2   1   5      844.77      892.43     60.18 o 
  -1   1   5       17.88       25.90      0.77 o 
   0   1   5      133.33      125.91     13.09 o 
   1   1   5      183.40      200.10     14.20 o 
   2   1   5        1.40        4.41      1.51 o 
   3   1   5       32.82       31.02      3.07 o 
   4   1   5       35.44       31.69      3.38 o 
   5   1   5        1.15        1.16      1.07 o 
   6   1   5        2.60        2.80      1.56 o 
   7   1   5       20.41       29.82      4.54 o 
 -11   2   5       24.49       30.53      3.74 o 
  -9   2   5        1.14        3.16      1.51 o 
  -8   2   5        0.49        1.07      1.11 o 
  -7   2   5      134.83      135.81      4.74 o 
  -6   2   5       45.45       41.39      3.34 o 
  -5   2   5      118.99      100.81      4.90 o 
  -4   2   5      323.71      324.87     19.96 o 
  -3   2   5      342.60      356.73     24.21 o 
  -2   2   5       73.68       65.37      7.05 o 
  -1   2   5     1279.73     1370.85    113.30 o 
   0   2   5        1.38        1.31      0.61 o 
   1   2   5       13.00       11.84      1.19 o 
   2   2   5       69.15       67.79      4.41 o 
   3   2   5       44.38       38.63      3.61 o 
   4   2   5        3.71        6.23      1.87 o 
   5   2   5        8.40       10.64      2.58 o 
   6   2   5        7.84        9.66      2.58 o 
 -10   3   5        2.81        4.23      1.74 o 
  -9   3   5      101.69      106.38      6.14 o 
  -8   3   5        0.28        0.00      0.46 o 
  -7   3   5      125.65      124.91      4.90 o 
  -6   3   5      303.29      246.81      8.19 o 
  -5   3   5       34.16       30.96      1.96 o 
  -4   3   5       22.76       29.88      1.87 o 
  -3   3   5       49.53       46.34      5.85 o 
  -2   3   5      430.34      468.39     50.23 o 
  -1   3   5      506.86      518.39     49.45 o 
   0   3   5      538.86      550.58     48.34 o 
   1   3   5      217.60      216.95     17.02 o 
   2   3   5       67.49       72.15      4.90 o 
   3   3   5        0.68        1.42      1.20 o 
   4   3   5        6.65        8.72      2.49 o 
   5   3   5       11.26        6.81      2.18 o 
   6   3   5        2.87        5.07      1.82 o 
 -10   4   5      108.21      119.20      6.85 o 
  -9   4   5        9.79       11.97      1.76 o 
  -8   4   5       94.15       86.61      3.68 o 
  -7   4   5       54.65       55.33      4.18 o 
  -6   4   5       20.87       20.61      2.54 o 
  -5   4   5       87.97       84.56      6.83 o 
  -4   4   5      281.73      298.04     33.56 o 
  -3   4   5       21.97       20.04      3.29 o 
  -2   4   5       94.84       88.43      7.59 o 
  -1   4   5       53.45       57.72      8.21 o 
   0   4   5       75.67       65.48      6.34 o 
   1   4   5      295.61      295.28      9.66 o 
   2   4   5       91.89      107.54      6.23 o 
   3   4   5        7.68        8.95      2.40 o 
   4   4   5        5.84        4.94      1.87 o 
   5   4   5       15.02       15.40      3.38 o 
 -11   5   5       17.82       18.78      3.47 o 
 -10   5   5       15.36       13.17      2.76 o 
  -9   5   5       16.72       20.47      2.29 o 
  -8   5   5        0.20        0.53      0.82 o 
  -7   5   5       84.60       76.65      5.16 o 
  -6   5   5       24.04       18.47      2.94 o 
  -5   5   5       20.58       26.04      2.07 o 
  -4   5   5       50.97       50.91      2.60 o 
  -3   5   5        0.07        0.67      0.60 o 
  -2   5   5       60.88       59.21      6.10 o 
  -1   5   5      115.46      100.41     11.46 o 
   0   5   5      422.87      385.49     39.84 o 
   1   5   5      448.83      485.73     13.09 o 
   2   5   5        2.08        4.23      1.65 o 
   3   5   5        8.81        7.92      2.40 o 
   4   5   5        0.57        1.47      1.38 o 
 -11   6   5        3.89        5.16      1.65 o 
 -10   6   5       31.02       35.70      2.75 o 
  -9   6   5        0.84        1.75      0.87 o 
  -8   6   5        4.48        6.01      1.87 o 
  -7   6   5      279.22      259.27      9.84 o 
  -6   6   5       11.75        9.75      2.31 o 
  -5   6   5        7.13        7.75      1.36 o 
  -4   6   5       60.55       59.50      5.14 o 
  -3   6   5        0.02        0.87      0.66 o 
  -2   6   5        0.70        0.79      0.69 o 
  -1   6   5       58.62       69.07      5.72 o 
   0   6   5      103.57      104.95      6.59 o 
   1   6   5        3.48        3.07      1.51 o 
   2   6   5        5.21        8.19      2.18 o 
   3   6   5        1.01        0.53      1.25 o 
 -10   7   5       61.44       68.12      3.87 o 
  -9   7   5        0.44        1.29      1.02 o 
  -8   7   5      184.90      181.82      8.77 o 
  -7   7   5        1.89        3.20      1.42 o 
  -6   7   5        2.37        2.89      1.51 o 
  -5   7   5        0.29        1.29      1.20 o 
  -4   7   5       19.00       19.23      3.25 o 
  -3   7   5        1.75        2.85      1.34 o 
  -2   7   5      106.61       98.72      6.10 o 
  -1   7   5       31.16       30.59      2.36 o 
   0   7   5       17.92       21.23      3.52 o 
   1   7   5       11.06       17.00      3.29 o 
 -10   8   5       63.70       75.84      5.96 o 
  -9   8   5       44.21       48.20      4.72 o 
  -8   8   5        3.16        3.61      1.51 o 
  -7   8   5        8.56       13.84      3.16 o 
  -6   8   5        2.08        1.38      1.20 o 
  -5   8   5        8.88        9.21      2.40 o 
  -4   8   5       25.06       26.44      3.92 o 
  -3   8   5       10.61       13.80      2.94 o 
  -2   8   5        8.24       11.44      2.72 o 
  -1   8   5        6.11        6.54      2.05 o 
  -8   9   5       25.51       26.93      4.27 o 
  -7   9   5       13.47       15.36      3.34 o 
  -6   9   5        0.13        0.80      1.25 o 
  -5   9   5       10.20       14.42      3.34 o 
  -4   9   5        5.62        6.05      2.09 o 
  -3   9   5        0.84        1.78      1.51 o 
   2 -12   6        7.73        8.55      2.45 o 
   3 -12   6       26.09       32.49      4.63 o 
   4 -12   6       19.79       23.95      2.92 o 
   5 -12   6       12.84       11.64      2.12 o 
   6 -12   6        2.32        2.11      0.96 o 
  -1 -11   6        0.87        0.89      1.20 o 
   0 -11   6        0.14        0.00      1.16 o 
   1 -11   6       23.26       25.68      4.05 o 
   2 -11   6        5.69        8.06      2.18 o 
   3 -11   6       15.24       20.00      4.07 o 
   4 -11   6       31.97       31.45      2.67 o 
   5 -11   6        3.38        2.65      2.20 o 
   6 -11   6        0.30        1.45      0.82 o 
   7 -11   6       12.34       10.55      2.98 o 
  -3 -10   6        0.38        0.98      1.60 o 
  -2 -10   6        9.04        9.44      2.63 o 
  -1 -10   6       31.82       29.60      4.32 o 
   0 -10   6       29.93       32.45      4.36 o 
   1 -10   6        0.15        0.85      1.07 o 
   2 -10   6       18.28       21.87      2.49 o 
   3 -10   6       14.70       19.52      2.37 o 
   4 -10   6       54.41       54.70      5.41 o 
   5 -10   6       53.21       52.29      3.17 o 
   6 -10   6       38.67       44.18      2.91 o 
   7 -10   6        7.17        9.84      2.72 o 
   8 -10   6        2.30        2.45      1.65 o 
  -4  -9   6        0.91        2.14      1.60 o 
  -3  -9   6        1.70        3.78      1.87 o 
  -2  -9   6       43.38       46.29      4.50 o 
  -1  -9   6      177.79      172.56      8.37 o 
   0  -9   6       67.04       57.24      4.76 o 
   1  -9   6       83.21       77.22      5.34 o 
   2  -9   6        5.34        8.61      1.60 o 
   3  -9   6       80.60       78.08      3.69 o 
   4  -9   6       42.31       40.04      5.83 o 
   5  -9   6        9.85       10.87      1.73 o 
   6  -9   6        1.47        4.41      1.78 o 
   7  -9   6        0.27        0.00      0.80 o 
   8  -9   6       38.99       35.56      4.18 o 
   9  -9   6        0.27        0.04      1.38 o 
  -5  -8   6       60.10       66.19      5.47 o 
  -4  -8   6       15.72       18.43      3.43 o 
  -3  -8   6       12.12       19.01      3.38 o 
  -2  -8   6      131.26      131.30      7.12 o 
  -1  -8   6      111.45      122.22      6.68 o 
   0  -8   6      192.81      185.61      7.88 o 
   1  -8   6       26.82       28.02      2.23 o 
   2  -8   6        8.43        9.01      1.52 o 
   3  -8   6       29.71       24.94      1.99 o 
   4  -8   6      203.72      190.27     12.11 o 
   5  -8   6      302.95      272.21      8.79 o 
   6  -8   6       34.94       30.09      3.52 o 
   7  -8   6        7.08       10.06      2.63 o 
   8  -8   6       29.49       33.92      3.87 o 
   9  -8   6       11.47       15.76      3.52 o 
  -6  -7   6        7.70        8.90      1.71 o 
  -5  -7   6        0.86        1.38      0.96 o 
  -4  -7   6        1.83        2.25      0.84 o 
  -3  -7   6      114.80      117.73      6.54 o 
  -2  -7   6        0.71        1.82      1.16 o 
  -1  -7   6        5.03        4.23      1.60 o 
   0  -7   6      418.74      425.91     11.13 o 
   1  -7   6       69.87       61.87      2.97 o 
   2  -7   6       68.64       63.60      2.97 o 
   3  -7   6      247.30      236.95      5.62 o 
   4  -7   6        0.88        1.63      0.70 o 
   5  -7   6       36.80       36.28      3.65 o 
   6  -7   6      618.57      593.45     14.69 o 
   7  -7   6        3.97        4.14      1.69 o 
   8  -7   6        0.29        0.00      0.98 o 
   9  -7   6        4.23        4.05      1.60 o 
  -7  -6   6        0.46        1.01      0.74 o 
  -6  -6   6       28.92       33.50      4.34 o 
  -5  -6   6       98.50       86.74     11.97 o 
  -4  -6   6       36.38       38.77      3.78 o 
  -3  -6   6      171.34      184.18      7.74 o 
  -2  -6   6      763.42      783.01     15.13 o 
  -1  -6   6       35.32       28.26      2.85 o 
   0  -6   6       10.46       14.64      1.66 o 
   1  -6   6       37.78       32.40      2.04 o 
   2  -6   6      147.20      140.57      2.91 o 
   3  -6   6        0.98        1.99      0.74 o 
   4  -6   6      243.37      248.71     16.98 o 
   5  -6   6      898.12      852.27     16.34 o 
   6  -6   6      100.39       85.32      5.47 o 
   7  -6   6        0.02        0.00      0.85 o 
   8  -6   6       10.60        6.14      1.91 o 
   9  -6   6       17.60       16.11      3.43 o 
  -8  -5   6        1.18        1.16      1.29 o 
  -7  -5   6       97.27      101.57     10.04 o 
  -6  -5   6       48.27       54.44      4.50 o 
  -5  -5   6        0.02        0.00      0.85 o 
  -4  -5   6        5.42        5.79      2.00 o 
  -3  -5   6     1307.48     1356.52     19.50 o 
  -2  -5   6        1.18        2.80      1.16 o 
  -1  -5   6       18.82       18.25      2.14 o 
   0  -5   6       28.82       28.87      2.94 o 
   1  -5   6        0.74        2.28      0.57 o 
   2  -5   6       29.94       27.40      1.30 o 
   3  -5   6      368.58      376.77     14.91 o 
   4  -5   6       64.15       63.57     10.77 o 
   5  -5   6       68.03       72.46     10.50 o 
   6  -5   6      108.87      112.50     14.64 o 
   7  -5   6       24.44       24.77      2.29 o 
   8  -5   6        5.23        3.87      1.65 o 
   9  -5   6       26.16       23.86      4.01 o 
  -8  -4   6        7.58        9.64      1.79 o 
  -7  -4   6        8.23       13.93      2.85 o 
  -6  -4   6        2.00        3.43      1.65 o 
  -5  -4   6      123.84      126.85      6.28 o 
  -3  -4   6       16.06       16.34      2.40 o 
  -2  -4   6      444.13      440.20     10.01 o 
  -1  -4   6        3.68        1.69      0.85 o 
   0  -4   6       25.74       15.46      1.00 o 
   1  -4   6      175.30      174.79      3.13 o 
   2  -4   6      187.69      179.94      4.86 o 
   3  -4   6        0.03        0.64      0.32 o 
   4  -4   6       40.48       35.11      5.23 o 
   5  -4   6       65.78       61.05      3.40 o 
   6  -4   6       15.53       15.73      1.93 o 
   7  -4   6       74.26       70.93      6.92 o 
   8  -4   6      140.31      130.38     14.27 o 
   9  -4   6        4.82        8.19      1.60 o 
  -9  -3   6        0.68        0.67      1.07 o 
  -8  -3   6        0.22        0.85      1.16 o 
  -7  -3   6        4.34        6.54      2.00 o 
  -6  -3   6       10.75        8.37      2.14 o 
  -5  -3   6        6.93        7.03      1.82 o 
  -4  -3   6       38.74       37.12      3.03 o 
  -3  -3   6      277.68      282.95      8.01 o 
  -2  -3   6       75.55       78.69      4.05 o 
  -1  -3   6       25.78       33.58      1.40 o 
   0  -3   6      839.70     1001.71     30.61 o 
   1  -3   6       20.08       27.32      1.21 o 
   2  -3   6       21.81       27.85      1.27 o 
   3  -3   6       77.64       84.71      8.06 o 
   4  -3   6       86.04       86.70      8.48 o 
   5  -3   6        5.52        3.60      1.05 o 
   6  -3   6       25.50       26.88      3.20 o 
   7  -3   6        0.11        1.96      1.47 o 
   8  -3   6        5.34        6.50      2.23 o 
 -10  -2   6        0.03        0.00      0.93 o 
  -8  -2   6      142.68      143.28      7.12 o 
  -7  -2   6      102.74      109.76      5.96 o 
  -6  -2   6        6.60       13.31      2.45 o 
  -5  -2   6       80.67       75.44      4.45 o 
  -4  -2   6        4.67        2.98      1.16 o 
  -3  -2   6      453.21      487.38     10.15 o 
  -2  -2   6        2.48        6.14      0.99 o 
  -1  -2   6      350.40      374.04     20.42 o 
   0  -2   6      134.75      128.67      6.07 o 
   1  -2   6      105.89      110.43      5.15 o 
   2  -2   6      104.91      100.12      4.76 o 
   3  -2   6       35.85       32.49      4.09 o 
   4  -2   6        3.70        2.23      1.11 o 
   5  -2   6      182.37      173.68      7.39 o 
   6  -2   6       32.52       27.95      3.29 o 
   7  -2   6       75.48       80.25      5.74 o 
   8  -2   6       77.65       83.46      6.23 o 
 -10  -1   6        1.03        1.82      1.42 o 
  -9  -1   6       79.02      101.48      6.10 o 
  -8  -1   6       93.69      103.66      5.92 o 
  -7  -1   6      451.77      461.12     11.84 o 
  -6  -1   6      241.08      222.46      7.88 o 
  -5  -1   6       30.73       28.31      2.67 o 
  -4  -1   6        3.68        3.16      1.07 o 
  -3  -1   6     1510.54     1493.32     47.80 o 
  -2  -1   6      607.96      566.47     35.30 o 
  -1  -1   6       71.98       68.71      4.92 o 
   0  -1   6      335.09      331.76     12.78 o 
   1  -1   6       36.06       35.31      1.33 o 
   2  -1   6       60.29       60.20      3.72 o 
   3  -1   6      167.03      171.18      6.72 o 
   4  -1   6       70.88       73.62      4.81 o 
   5  -1   6        0.56        2.72      1.42 o 
   6  -1   6       75.31       59.82      4.90 o 
   7  -1   6        7.03        9.04      2.40 o 
   8  -1   6        0.01        1.47      1.34 o 
  -9   0   6       86.61       96.94      5.96 o 
  -8   0   6      142.54      137.49      6.77 o 
  -7   0   6       98.54       89.73      5.25 o 
  -6   0   6       44.73       37.61      3.29 o 
  -5   0   6      103.67       91.29      4.76 o 
  -4   0   6      517.31      449.24     10.01 o 
  -3   0   6      420.02      400.33     23.12 o 
  -2   0   6      584.17      612.74     39.68 o 
  -1   0   6       21.73       19.20      1.66 o 
   0   0   6        2.26        1.15      0.42 o 
   1   0   6        3.32        4.06      0.59 o 
   2   0   6        0.60        0.62      0.71 o 
   3   0   6       24.10       28.44      3.03 o 
   4   0   6       81.18       76.69      5.21 o 
   5   0   6        4.04        3.07      1.47 o 
   6   0   6        3.92        5.92      2.18 o 
   7   0   6        5.06        6.68      2.36 o 
 -10   1   6        0.66        0.18      1.25 o 
  -9   1   6       37.44       40.41      3.96 o 
  -8   1   6      159.60      155.07      7.17 o 
  -7   1   6       69.11       69.79      4.67 o 
  -6   1   6        0.68        0.04      0.76 o 
  -5   1   6      198.24      176.61      6.68 o 
  -4   1   6       22.05       24.59      1.73 o 
  -3   1   6       14.88        9.63      1.30 o 
  -2   1   6      294.41      276.64     23.81 o 
  -1   1   6       34.67       31.34      5.39 o 
   0   1   6      102.72      110.00      5.36 o 
   1   1   6       15.31       12.65      1.20 o 
   2   1   6       25.26       26.66      2.94 o 
   3   1   6       11.27       12.02      2.63 o 
   4   1   6        8.03       13.09      2.85 o 
   5   1   6       40.65       38.72      4.05 o 
   6   1   6       17.93       18.43      3.65 o 
 -10   2   6       55.81       63.56      5.03 o 
  -9   2   6       40.05       43.40      4.09 o 
  -8   2   6       17.75       18.87      3.16 o 
  -7   2   6       97.07       94.85      5.47 o 
  -5   2   6       26.14       29.47      2.85 o 
  -4   2   6        5.89        4.32      0.96 o 
  -3   2   6      427.39      433.90     27.44 o 
  -2   2   6       45.34       42.53      2.60 o 
  -1   2   6       46.90       63.62      4.67 o 
   0   2   6      210.40      222.30     10.55 o 
   1   2   6        1.14        1.62      0.62 o 
   2   2   6        3.16        4.90      1.69 o 
   3   2   6       28.00       25.15      3.07 o 
   4   2   6       50.94       48.25      4.50 o 
   5   2   6        0.62        2.54      1.34 o 
   6   2   6       17.15       22.08      4.09 o 
 -10   3   6        0.01        1.16      1.34 o 
  -9   3   6       16.82       19.36      3.38 o 
  -8   3   6      123.95      136.64      6.85 o 
  -7   3   6       10.10        7.03      1.82 o 
  -6   3   6       54.13       50.34      3.92 o 
  -5   3   6       59.38       55.46      2.74 o 
  -4   3   6      292.93      284.88     24.37 o 
  -3   3   6      102.17      103.56      4.70 o 
  -2   3   6       20.14       20.61      2.76 o 
  -1   3   6      144.98      137.65      7.43 o 
   0   3   6        1.25        1.71      0.80 o 
   1   3   6       40.89       36.72      3.52 o 
   2   3   6       26.14       31.11      3.43 o 
   3   3   6       10.93       14.29      2.89 o 
   4   3   6        2.93        3.20      1.47 o 
   5   3   6       47.93       47.40      4.81 o 
 -11   4   6        2.44        2.67      1.74 o 
 -10   4   6        3.32        2.89      1.74 o 
  -9   4   6       34.27       44.73      4.18 o 
  -8   4   6        0.29        0.62      1.02 o 
  -7   4   6       91.68       90.40      5.56 o 
  -6   4   6       43.92       42.68      3.78 o 
  -5   4   6       25.21       25.30      1.93 o 
  -4   4   6        8.07        6.95      1.25 o 
  -3   4   6      146.52      162.28      6.50 o 
  -2   4   6       13.32       14.95      3.49 o 
  -1   4   6        3.44        2.37      1.27 o 
   0   4   6      164.84      153.68     23.17 o 
   1   4   6       82.59       89.78      5.74 o 
   2   4   6       22.70       23.77      3.74 o 
   3   4   6        0.52        0.85      1.11 o 
   4   4   6        0.00        1.65      1.42 o 
 -11   5   6        2.70        3.20      2.09 o 
 -10   5   6       39.96       41.30      4.14 o 
  -9   5   6       17.54       23.37      3.69 o 
  -8   5   6       68.48       71.30      5.25 o 
  -7   5   6        0.33        0.45      1.07 o 
  -6   5   6       24.85       26.63      2.03 o 
  -5   5   6       11.97       10.48      1.60 o 
  -4   5   6      261.54      268.40     26.88 o 
  -3   5   6        8.09       10.25      1.54 o 
  -2   5   6        2.06        4.08      1.03 o 
  -1   5   6       21.64       20.45      2.87 o 
   0   5   6        0.01        1.69      1.34 o 
   1   5   6        0.86        2.31      1.29 o 
   2   5   6        1.60        1.56      1.34 o 
   3   5   6        1.31        3.74      1.51 o 
 -10   6   6        3.21        4.05      1.60 o 
  -9   6   6       10.60        8.77      2.36 o 
  -8   6   6        9.73       13.75      2.89 o 
  -7   6   6       15.64       17.58      3.16 o 
  -6   6   6        0.43        0.13      0.85 o 
  -5   6   6       31.20       30.93      3.25 o 
  -4   6   6        3.27        4.36      1.02 o 
  -3   6   6        7.84        8.98      1.52 o 
  -2   6   6       67.97       71.01      4.81 o 
  -1   6   6      168.54      173.89     16.05 o 
   0   6   6       99.82       96.67      6.14 o 
   1   6   6       30.87       30.27      3.65 o 
   2   6   6        8.44        6.72      2.23 o 
 -10   7   6       21.35       26.44      4.32 o 
  -9   7   6      176.19      177.86      9.17 o 
  -8   7   6        0.51        0.49      0.98 o 
  -7   7   6        5.88        9.57      2.49 o 
  -6   7   6       17.55       13.17      2.94 o 
  -5   7   6        7.98        8.63      2.36 o 
  -4   7   6       71.94       58.26      4.90 o 
  -3   7   6       72.58       66.68      5.21 o 
  -2   7   6       28.50       33.74      3.74 o 
   0   7   6       11.48       11.08      2.72 o 
  -9   8   6        5.07        2.67      1.74 o 
  -8   8   6        5.24        6.36      2.18 o 
  -7   8   6       11.69       14.11      3.07 o 
  -6   8   6        0.41        1.56      1.25 o 
  -5   8   6        0.98        2.05      1.29 o 
  -4   8   6       23.03       25.41      3.92 o 
  -3   8   6        5.55        6.68      2.14 o 
  -2   8   6       31.22       33.83      3.83 o 
   2 -12   7       33.34       34.14      4.81 o 
   3 -12   7        0.03        2.18      1.16 o 
   4 -12   7       10.19       13.00      2.11 o 
   5 -12   7        1.86        2.42      1.03 o 
  -1 -11   7        4.08        3.65      1.87 o 
   0 -11   7       14.35       13.17      3.07 o 
   1 -11   7       23.39       23.72      4.01 o 
   2 -11   7        2.25        2.31      1.11 o 
   3 -11   7        1.00        1.14      0.84 o 
   4 -11   7        3.93        5.43      1.33 o 
   5 -11   7        3.59        2.55      0.98 o 
   6 -11   7       11.31       18.43      3.78 o 
   7 -11   7        3.32        6.19      2.36 o 
  -3 -10   7        0.86        1.11      1.20 o 
  -2 -10   7       18.97       17.80      3.52 o 
  -1 -10   7       35.81       31.42      4.45 o 
   0 -10   7        1.48        2.63      1.34 o 
   1 -10   7       18.00       13.26      2.89 o 
   2 -10   7       46.22       50.32      7.17 o 
   3 -10   7        0.01        0.21      0.87 o 
   4 -10   7        4.01        3.95      1.04 o 
   5 -10   7       34.07       33.46      5.30 o 
   6 -10   7        6.61       10.01      2.63 o 
   7 -10   7        9.94        6.99      2.27 o 
   8 -10   7        0.09        1.34      1.60 o 
  -4  -9   7        9.55       10.59      2.85 o 
  -3  -9   7        7.83        8.63      2.40 o 
  -2  -9   7       48.01       48.83      4.67 o 
  -1  -9   7       25.80       28.40      3.52 o 
   0  -9   7      176.67      158.05      7.88 o 
   1  -9   7       72.55       64.45      4.90 o 
   2  -9   7        4.38        4.51      1.14 o 
   3  -9   7        6.28        4.79      1.13 o 
   4  -9   7      198.32      177.88      6.63 o 
   5  -9   7        7.65        5.56      1.24 o 
   6  -9   7        0.31        1.82      1.20 o 
   7  -9   7        9.74        8.90      2.45 o 
   8  -9   7       13.90       17.36      3.38 o 
  -5  -8   7        0.35        0.00      1.20 o 
  -4  -8   7      105.75      117.77      7.26 o 
  -3  -8   7        4.03        5.83      2.09 o 
  -2  -8   7       64.91       58.84      4.85 o 
  -1  -8   7       70.90       67.16      4.99 o 
   0  -8   7      100.09       92.80      5.70 o 
   1  -8   7      318.73      305.09     23.97 o 
   2  -8   7        4.03        3.32      0.98 o 
   3  -8   7       83.34       72.56      7.88 o 
   4  -8   7       10.86        9.82      1.58 o 
   5  -8   7      118.91      106.20      6.32 o 
   6  -8   7        0.53        0.80      1.16 o 
   7  -8   7       21.39       22.08      3.74 o 
   8  -8   7        1.54        3.74      1.78 o 
  -6  -7   7        6.31        6.38      1.60 o 
  -5  -7   7       44.99       49.49      7.28 o 
  -4  -7   7       55.80       50.92      4.58 o 
  -3  -7   7       53.19       57.55      4.72 o 
  -2  -7   7        1.17        1.34      1.16 o 
  -1  -7   7       24.21       22.17      2.76 o 
   0  -7   7      444.27      478.34     30.40 o 
   1  -7   7       86.37       87.87      3.89 o 
   2  -7   7        4.81        5.21      1.15 o 
   3  -7   7       11.21       10.85      1.56 o 
   4  -7   7      243.86      235.57      5.68 o 
   5  -7   7       40.60       40.46      3.87 o 
   6  -7   7      176.30      158.41      7.88 o 
   7  -7   7       11.26        7.92      2.05 o 
   8  -7   7       12.98       13.93      2.98 o 
  -7  -6   7       10.56       12.78      4.03 o 
  -6  -6   7        2.07        3.73      1.07 o 
  -5  -6   7        0.06        1.42      1.11 o 
  -4  -6   7      173.06      170.87      7.88 o 
  -3  -6   7       89.90       85.28      5.43 o 
  -1  -6   7      149.89      159.34      6.72 o 
   0  -6   7      148.26      147.23      4.44 o 
   1  -6   7       24.53       19.75      1.25 o 
   2  -6   7       24.07       20.93      1.30 o 
   3  -6   7      146.68      149.66      4.26 o 
   4  -6   7      289.69      262.47      8.99 o 
   5  -6   7       93.81       80.03      5.21 o 
   6  -6   7      110.26       95.92      6.01 o 
   7  -6   7       18.20       17.23      3.29 o 
   8  -6   7        0.09        0.49      1.11 o 
  -8  -5   7       10.95       13.34      2.20 o 
  -7  -5   7        2.13        3.34      1.47 o 
  -6  -5   7        6.62       12.55      2.80 o 
  -5  -5   7       13.89       15.40      2.94 o 
  -4  -5   7      189.27      191.97      8.01 o 
  -3  -5   7      121.39      116.21      5.96 o 
  -2  -5   7      121.35      121.82      5.79 o 
  -1  -5   7        4.46        4.27      1.38 o 
   0  -5   7      269.22      259.66     12.93 o 
   1  -5   7      247.62      281.11      4.36 o 
   2  -5   7      110.33      108.72      3.93 o 
   3  -5   7      486.19      501.66     20.98 o 
   4  -5   7      714.76      746.34     48.43 o 
   5  -5   7       11.57       13.99      2.94 o 
   6  -5   7        2.41        2.03      0.85 o 
   7  -5   7       29.95       23.99      3.69 o 
   8  -5   7        4.60        6.28      1.96 o 
  -8  -4   7        4.20        8.23      2.40 o 
  -7  -4   7       22.56       24.48      3.61 o 
  -6  -4   7       50.83       60.67      4.72 o 
  -5  -4   7      638.98      664.44     14.69 o 
  -4  -4   7       31.68       31.42      3.16 o 
  -3  -4   7        7.68        7.30      1.78 o 
  -2  -4   7       10.54        7.03      1.69 o 
  -1  -4   7      279.24      286.65     13.86 o 
   0  -4   7       35.08       29.92      1.42 o 
   1  -4   7       21.85       20.78      1.20 o 
   2  -4   7        0.22        0.65      0.36 o 
   3  -4   7      477.41      510.48     41.26 o 
   4  -4   7        1.20        1.15      0.64 o 
   5  -4   7       10.91       11.21      1.62 o 
   6  -4   7       10.33        9.69      2.49 o 
   7  -4   7       11.49       11.15      1.82 o 
   8  -4   7        1.14        1.77      0.86 o 
  -9  -3   7       11.46       17.00      3.29 o 
  -8  -3   7       21.76       23.86      3.65 o 
  -7  -3   7       23.05       21.45      3.34 o 
  -6  -3   7      257.39      264.48      9.39 o 
  -5  -3   7       25.77       23.55      2.80 o 
  -4  -3   7       56.58       51.59      3.83 o 
  -3  -3   7        0.38        0.89      0.71 o 
  -2  -3   7       30.79       21.32      1.57 o 
  -1  -3   7       97.42       85.23      3.88 o 
   0  -3   7       75.40       75.22      3.16 o 
   1  -3   7       59.96       64.64      1.97 o 
   2  -3   7        0.36        1.47      0.47 o 
   3  -3   7       30.66       29.58      2.63 o 
   4  -3   7       28.15       27.39      5.50 o 
   5  -3   7       48.86       43.53      4.90 o 
   6  -3   7       96.68       72.49      7.79 o 
   7  -3   7       23.12       22.48      2.58 o 
   8  -3   7        9.00       10.06      2.05 o 
  -9  -2   7       55.31       64.41      5.16 o 
  -8  -2   7       47.07       50.61      4.45 o 
  -7  -2   7       15.02       13.31      2.72 o 
  -6  -2   7       25.00       28.89      3.20 o 
  -5  -2   7       27.19       21.81      2.67 o 
  -4  -2   7       10.38        8.68      1.82 o 
  -3  -2   7       41.94       35.96      2.98 o 
  -2  -2   7     1346.41     1438.44     57.71 o 
  -1  -2   7        0.66        1.05      0.37 o 
   0  -2   7       10.39       11.37      1.13 o 
   1  -2   7        1.09        1.35      0.44 o 
   2  -2   7       27.60       30.45      5.72 o 
   3  -2   7       38.21       27.33      2.58 o 
   4  -2   7      131.99      121.51     10.64 o 
   5  -2   7       16.80       14.91      2.94 o 
   6  -2   7        1.04        2.23      1.38 o 
   7  -2   7       24.42       24.66      4.01 o 
  -9  -1   7        5.64        8.19      2.45 o 
  -8  -1   7       86.42       90.84      5.83 o 
  -7  -1   7      463.27      447.72     12.24 o 
  -6  -1   7      231.50      220.01      8.23 o 
  -5  -1   7        5.93        7.52      1.87 o 
  -4  -1   7      178.94      168.74      6.54 o 
  -3  -1   7      449.72      445.38     19.54 o 
  -2  -1   7        1.26        0.64      0.50 o 
  -1  -1   7        1.04        2.98      0.77 o 
   0  -1   7       91.69       81.38      4.20 o 
   1  -1   7       19.97       20.34      1.39 o 
   2  -1   7       77.61       75.73      4.03 o 
   3  -1   7        4.46        3.55      0.97 o 
   4  -1   7       13.94       13.71      2.72 o 
   5  -1   7       48.92       55.90      4.76 o 
   6  -1   7       78.61       84.08      6.10 o 
   7  -1   7        0.34        1.91      1.38 o 
 -10   0   7        0.01        1.82      1.34 o 
  -9   0   7       51.19       57.06      4.81 o 
  -8   0   7       26.19       30.04      3.43 o 
  -7   0   7        1.88        0.98      1.16 o 
  -6   0   7      140.57      129.61      6.32 o 
  -5   0   7       59.81       59.15      4.09 o 
  -4   0   7      148.11      146.69      4.34 o 
  -3   0   7      648.55      650.82     36.14 o 
  -2   0   7     1725.36     1698.13    123.74 o 
  -1   0   7      100.64       97.58      8.30 o 
   0   0   7        2.51        2.98      0.73 o 
   1   0   7      137.72      122.31      4.32 o 
   3   0   7      135.74      117.64      6.41 o 
   4   0   7       19.14       29.87      4.01 o 
   5   0   7       20.24       17.05      3.34 o 
   6   0   7        1.34        1.20      1.38 o 
 -10   1   7       11.34       12.28      2.89 o 
  -9   1   7       40.01       39.17      3.96 o 
  -8   1   7       81.51       79.54      5.39 o 
  -7   1   7      718.06      699.91     15.22 o 
  -6   1   7      253.14      225.44      8.32 o 
  -5   1   7      157.96      134.73      6.19 o 
  -4   1   7      156.89      151.77      5.76 o 
  -3   1   7      284.20      268.87      6.57 o 
  -2   1   7       17.47       19.08      2.09 o 
  -1   1   7       21.90       20.69      2.63 o 
   0   1   7       26.54       22.82      1.65 o 
   1   1   7        4.68        3.52      1.47 o 
   2   1   7        1.26        4.09      1.65 o 
   3   1   7        0.24        1.11      1.38 o 
   4   1   7       35.92       32.49      3.78 o 
   5   1   7        1.56        3.56      1.65 o 
   6   1   7        2.31        2.18      1.60 o 
 -11   2   7       50.06       70.24      5.61 o 
 -10   2   7        5.17        4.14      1.74 o 
  -9   2   7       53.86       52.08      4.67 o 
  -8   2   7        7.15        5.83      2.05 o 
  -7   2   7        1.24        1.42      1.38 o 
  -6   2   7       44.11       35.25      3.38 o 
  -5   2   7       49.34       45.42      2.56 o 
  -4   2   7      156.88      154.51      4.59 o 
  -3   2   7       76.76       72.68      3.29 o 
  -2   2   7       84.88       71.27      3.05 o 
  -1   2   7        0.27        0.43      0.49 o 
   0   2   7        3.72        5.02      1.03 o 
   1   2   7       22.97       27.02      3.12 o 
   2   2   7       36.21       40.01      3.87 o 
   3   2   7        9.23        9.48      2.49 o 
   4   2   7        7.47       10.15      2.63 o 
   5   2   7        2.91        5.79      2.31 o 
 -11   3   7        0.20        0.00      1.29 o 
 -10   3   7        3.81        6.81      2.40 o 
  -9   3   7        2.54        1.02      1.34 o 
  -8   3   7        3.71        2.27      1.20 o 
  -7   3   7      171.85      160.77      7.57 o 
  -6   3   7        9.18       10.90      2.40 o 
  -5   3   7       18.81       20.19      1.89 o 
  -4   3   7        3.96        5.25      1.15 o 
  -3   3   7        3.42        5.46      1.10 o 
  -2   3   7       35.61       38.97      6.03 o 
  -1   3   7      125.50      118.40     11.15 o 
   0   3   7       46.39       45.34      2.58 o 
   1   3   7       13.34       16.20      3.03 o 
   2   3   7        0.41        1.20      1.07 o 
   3   3   7       16.13       20.43      3.65 o 
   4   3   7        4.38        6.36      2.05 o 
 -11   4   7        0.29        1.16      1.60 o 
 -10   4   7        8.16       12.20      3.16 o 
  -9   4   7       13.63       12.06      2.58 o 
  -8   4   7       17.89       19.50      3.43 o 
  -7   4   7        5.86        7.03      2.00 o 
  -6   4   7        0.49        1.28      0.68 o 
  -5   4   7        8.83       10.49      1.61 o 
  -4   4   7        0.32        0.35      0.62 o 
  -3   4   7       82.02       76.31      7.41 o 
  -2   4   7       30.02       32.20      2.26 o 
  -1   4   7        2.06        2.11      0.85 o 
   0   4   7        4.71        6.28      1.91 o 
   1   4   7        7.91        9.39      2.40 o 
   2   4   7       12.26       13.40      3.07 o 
   3   4   7        4.95       10.19      2.58 o 
 -10   5   7        6.73        8.10      2.45 o 
  -9   5   7       19.03       17.31      3.34 o 
  -8   5   7       15.10       17.31      3.29 o 
  -7   5   7        3.24        5.61      1.78 o 
  -6   5   7        0.01        1.14      0.62 o 
  -5   5   7       13.92       15.50      2.89 o 
  -4   5   7        0.01        0.16      0.60 o 
  -3   5   7       50.70       48.90      3.54 o 
  -2   5   7       34.38       33.03      2.42 o 
  -1   5   7       12.15       12.01      1.84 o 
   0   5   7       21.93       27.68      3.34 o 
   1   5   7        7.61       12.15      2.94 o 
   2   5   7        1.08        2.31      1.29 o 
 -10   6   7       35.68       37.39      4.23 o 
  -9   6   7       10.17       16.96      3.47 o 
  -8   6   7       11.35       10.99      2.72 o 
  -7   6   7       27.34       28.00      4.14 o 
  -6   6   7       48.21       46.65      4.45 o 
  -5   6   7        0.00        0.40      0.57 o 
  -4   6   7        8.71       11.13      1.75 o 
  -3   6   7       58.62       62.63      9.06 o 
  -2   6   7        5.57        8.27      1.91 o 
  -1   6   7        2.29        1.69      1.29 o 
   0   6   7        8.80        8.95      2.54 o 
  -9   7   7        0.04        0.76      1.38 o 
  -8   7   7       26.79       26.66      4.32 o 
  -7   7   7        0.01        0.13      1.02 o 
  -6   7   7        8.05       10.46      2.58 o 
  -5   7   7        0.66        1.69      1.16 o 
  -4   7   7        1.00        0.13      0.85 o 
  -3   7   7        0.40        1.11      1.16 o 
  -2   7   7       71.23       61.56      5.07 o 
  -7   8   7       11.23       15.36      3.47 o 
  -6   8   7       19.58       22.92      4.05 o 
  -5   8   7        9.33       11.22      2.80 o 
  -4   8   7        5.56        4.36      1.78 o 
   3 -12   8       31.04       37.56      5.25 o 
  -1 -11   8       22.90       23.55      4.18 o 
   0 -11   8        1.04        1.16      1.25 o 
   1 -11   8       21.37       21.59      3.83 o 
   2 -11   8       40.75       35.43      4.01 o 
   3 -11   8        7.22        7.28      1.55 o 
   4 -11   8       25.46       23.95      3.05 o 
   5 -11   8        0.03        0.55      0.73 o 
   6 -11   8        0.13        1.87      1.34 o 
  -2 -10   8       17.84       21.85      4.01 o 
  -1 -10   8        5.04        6.23      2.00 o 
   0 -10   8       26.75       27.02      4.05 o 
   1 -10   8        0.09        1.34      1.11 o 
   2 -10   8       36.14       35.95      3.76 o 
   3 -10   8       22.24       22.93      2.55 o 
   4 -10   8        1.90        3.32      1.01 o 
   5 -10   8        0.76        1.78      1.25 o 
   6 -10   8        9.27       14.47      3.12 o 
   7 -10   8       11.47       13.62      3.12 o 
  -4  -9   8        7.51        6.81      2.23 o 
  -3  -9   8        4.86        4.50      2.00 o 
  -2  -9   8       29.71       30.98      3.78 o 
  -1  -9   8       80.31       72.64      5.56 o 
   0  -9   8       17.91       17.45      3.20 o 
   1  -9   8        3.14        3.93      1.15 o 
   2  -9   8        6.82        8.61      1.58 o 
   3  -9   8       43.29       42.79      2.81 o 
   4  -9   8        0.11        0.26      1.16 o 
   5  -9   8      157.76      156.81      8.19 o 
   6  -9   8        4.55        5.39      1.91 o 
   7  -9   8        0.12        2.18      1.16 o 
  -5  -8   8        0.73        2.27      1.56 o 
  -4  -8   8        1.17        1.07      1.29 o 
  -3  -8   8       97.35      103.57      6.72 o 
  -2  -8   8       73.35       66.14      5.25 o 
  -1  -8   8        2.43        3.38      1.56 o 
   0  -8   8      178.17      162.46      7.61 o 
   1  -8   8      130.73      141.94      4.95 o 
   2  -8   8      213.01      200.57      7.19 o 
   3  -8   8       42.43       43.78      2.68 o 
   4  -8   8       26.98       32.22      3.52 o 
   5  -8   8        8.26        7.79      2.14 o 
   6  -8   8        0.29        2.05      1.20 o 
   7  -8   8        4.57        4.63      1.78 o 
   8  -8   8        0.55        3.96      1.69 o 
  -6  -7   8        9.20       13.06      2.10 o 
  -5  -7   8       54.55       57.60      5.12 o 
  -4  -7   8      245.05      252.32     10.28 o 
  -3  -7   8      109.07      106.02      6.45 o 
  -2  -7   8       25.12       28.35      3.20 o 
  -1  -7   8        0.05        0.53      0.85 o 
   0  -7   8       33.73       41.11      2.58 o 
   1  -7   8       15.28       15.65      1.92 o 
   2  -7   8       10.01        8.56      1.71 o 
   3  -7   8       71.88       67.52      3.16 o 
   4  -7   8        8.56       10.37      2.45 o 
   5  -7   8       37.84       35.43      3.74 o 
   6  -7   8       25.94       21.72      3.61 o 
   7  -7   8        0.01        0.00      0.93 o 
   8  -7   8       13.00       17.40      3.34 o 
  -7  -6   8        0.00        1.60      1.47 o 
  -6  -6   8        3.29        2.85      1.65 o 
  -5  -6   8       10.78       17.23      3.29 o 
  -4  -6   8        1.53        2.49      1.51 o 
  -3  -6   8       24.16       26.66      3.25 o 
  -2  -6   8        2.01        3.69      1.38 o 
  -1  -6   8        2.14        4.76      1.51 o 
   0  -6   8      460.72      461.40     10.66 o 
   1  -6   8      621.28      617.18     11.57 o 
   2  -6   8      184.21      165.99      3.72 o 
   3  -6   8        2.55        4.45      1.03 o 
   4  -6   8      205.19      184.31      7.79 o 
   5  -6   8       56.80       55.55      4.45 o 
   6  -6   8       14.21       11.93      2.63 o 
   7  -6   8       16.26       16.78      3.25 o 
   8  -6   8        0.07        2.49      1.29 o 
  -8  -5   8        4.52        8.86      2.63 o 
  -7  -5   8        6.99       13.98      3.12 o 
  -6  -5   8       12.06       13.22      2.98 o 
  -5  -5   8       66.67       59.46      4.81 o 
  -4  -5   8       44.66       53.46      4.41 o 
  -3  -5   8      175.91      183.07      7.66 o 
  -2  -5   8       53.03       52.39      3.92 o 
  -1  -5   8       23.36       22.88      2.54 o 
   0  -5   8       25.15       27.80      1.53 o 
   1  -5   8      150.84      154.61      3.45 o 
   2  -5   8       16.41       13.89      1.22 o 
   3  -5   8       19.70       22.51      3.09 o 
   4  -5   8      218.00      225.52     23.01 o 
   5  -5   8       47.64       52.98      6.14 o 
   6  -5   8        4.47        7.71      2.27 o 
   7  -5   8        0.00        1.29      1.20 o 
   8  -5   8        0.12        0.00      0.80 o 
  -8  -4   8        7.10       12.06      2.80 o 
  -7  -4   8       15.14       16.25      3.12 o 
  -6  -4   8        0.08        0.45      1.02 o 
  -5  -4   8      152.13      151.11      7.39 o 
  -4  -4   8      386.53      364.98     10.82 o 
  -3  -4   8        2.21        2.63      1.02 o 
  -2  -4   8       11.42        9.17      1.91 o 
  -1  -4   8       23.43       23.17      1.37 o 
   0  -4   8        6.53       10.42      1.09 o 
   1  -4   8        0.72        1.24      0.52 o 
   2  -4   8      465.74      476.69      9.46 o 
   3  -4   8       53.41       50.04      2.61 o 
   4  -4   8        2.55        2.86      0.94 o 
   5  -4   8       29.18       29.50      2.25 o 
   6  -4   8        3.45        6.00      1.33 o 
   7  -4   8        5.53       10.93      1.91 o 
  -9  -3   8       27.50       38.28      4.32 o 
  -8  -3   8       31.14       35.83      3.92 o 
  -7  -3   8       43.16       41.30      4.09 o 
  -6  -3   8       34.81       32.31      3.52 o 
  -5  -3   8      305.72      296.61      9.93 o 
  -4  -3   8      108.55       99.26      5.47 o 
  -3  -3   8      183.18      177.28      6.94 o 
  -2  -3   8       17.03       19.03      1.94 o 
  -1  -3   8       94.06       99.39      5.38 o 
   0  -3   8        9.44        9.53      1.66 o 
   1  -3   8      706.09      730.47      7.38 o 
   2  -3   8      125.64      121.90      5.30 o 
   3  -3   8        4.51        5.98      1.20 o 
   4  -3   8       47.43       45.73      2.66 o 
   5  -3   8        1.23        1.06      0.80 o 
   6  -3   8        0.59        0.73      0.82 o 
   7  -3   8        0.17        1.56      0.88 o 
  -9  -2   8        2.50        7.12      2.09 o 
  -8  -2   8        6.05        8.06      2.36 o 
  -7  -2   8      317.53      316.55     10.90 o 
  -6  -2   8       21.73       22.66      3.34 o 
  -5  -2   8       29.37       25.55      2.94 o 
  -4  -2   8      109.68       97.16      5.30 o 
  -3  -2   8       16.61       17.69      1.68 o 
  -2  -2   8       42.50       38.82      2.23 o 
  -1  -2   8      330.30      349.60     23.49 o 
   0  -2   8       99.13      101.73      2.96 o 
   1  -2   8       24.83       23.93      1.80 o 
   2  -2   8        0.31        0.64      0.53 o 
   3  -2   8       25.62       22.28      1.86 o 
   4  -2   8        1.88        0.67      0.66 o 
   5  -2   8       77.26       69.91      6.65 o 
   6  -2   8       37.85       33.28      5.41 o 
   7  -2   8       21.66       20.07      2.57 o 
 -10  -1   8        1.22        1.29      1.56 o 
  -9  -1   8       96.10      101.70      6.59 o 
  -8  -1   8      160.04      161.30      8.01 o 
  -7  -1   8       46.89       48.92      4.27 o 
  -6  -1   8      107.06      105.22      6.05 o 
  -5  -1   8       80.50       79.00      5.03 o 
  -4  -1   8      205.15      197.63     11.53 o 
  -3  -1   8      181.25      158.10      4.59 o 
  -2  -1   8      337.11      322.46     22.81 o 
  -1  -1   8       19.81       18.00      1.85 o 
   0  -1   8        9.01        9.31      1.29 o 
   1  -1   8       44.85       51.85      3.96 o 
   2  -1   8       73.35       70.55      4.85 o 
   3  -1   8        2.37        2.76      1.38 o 
   4  -1   8      174.96      148.40      7.66 o 
   5  -1   8        1.18        1.78      1.38 o 
   6  -1   8        0.26        3.34      1.82 o 
 -10   0   8       58.67       69.21      5.56 o 
  -9   0   8        7.80        7.97      2.45 o 
  -8   0   8       16.49       21.94      3.56 o 
  -7   0   8      186.29      180.40      8.10 o 
  -6   0   8      293.42      273.91      9.61 o 
  -5   0   8      152.19      137.67      6.50 o 
  -4   0   8      396.71      363.27     12.55 o 
  -3   0   8       27.79       21.51      1.72 o 
  -2   0   8       40.89       34.28      3.61 o 
  -1   0   8       97.19       90.06      7.23 o 
   0   0   8        1.49        1.35      0.62 o 
   1   0   8        0.91        1.69      1.16 o 
   2   0   8       90.12       93.47      5.79 o 
   3   0   8       31.34       40.82      4.05 o 
   4   0   8       13.15       14.15      3.07 o 
   5   0   8       13.51       17.14      3.47 o 
 -10   1   8       17.62       26.44      4.14 o 
  -9   1   8       60.71       55.99      4.85 o 
  -8   1   8        9.95       10.19      2.58 o 
  -7   1   8      160.48      144.66      7.34 o 
  -6   1   8      144.92      131.84      6.72 o 
  -5   1   8      214.43      193.33     12.15 o 
  -4   1   8       70.24       67.39      4.05 o 
  -3   1   8        0.02        1.13      0.61 o 
  -2   1   8      312.04      293.43     16.00 o 
  -1   1   8       58.12       54.07      2.71 o 
   0   1   8       23.06       21.86      1.74 o 
   1   1   8      192.41      198.82      8.37 o 
   2   1   8       29.40       32.58      3.65 o 
   3   1   8        1.29        1.25      1.34 o 
   4   1   8       31.14       40.10      4.36 o 
   5   1   8        0.17        0.00      1.29 o 
 -10   2   8       11.41        7.52      2.45 o 
  -9   2   8        6.29        7.17      2.27 o 
  -8   2   8        0.41        0.40      1.29 o 
  -7   2   8      323.46      307.52     10.77 o 
  -5   2   8       24.97       24.00      2.03 o 
  -4   2   8       40.43       42.23      2.58 o 
  -3   2   8        0.11        0.20      0.55 o 
  -2   2   8       91.16       80.89      6.50 o 
  -1   2   8       83.57       84.39      3.49 o 
   0   2   8       25.07       27.02      3.16 o 
   1   2   8       13.68       13.44      2.85 o 
   2   2   8        0.19        0.85      1.07 o 
   3   2   8        0.39        3.83      1.65 o 
   4   2   8        6.89        6.10      2.23 o 
 -10   3   8        9.70       13.75      3.29 o 
  -9   3   8       25.17       28.04      4.23 o 
  -7   3   8       41.11       39.57      3.92 o 
  -6   3   8       10.10        8.43      1.53 o 
  -5   3   8       12.27       10.40      1.67 o 
  -4   3   8       10.81       11.99      1.74 o 
  -3   3   8        0.79        1.43      0.70 o 
  -2   3   8       20.20       17.81      2.83 o 
  -1   3   8        0.59        1.91      0.80 o 
   0   3   8       16.53       20.34      3.43 o 
   1   3   8        0.15        0.58      1.02 o 
   2   3   8        7.42       11.26      2.72 o 
   3   3   8        0.69        0.45      1.02 o 
 -10   4   8        0.00        1.29      1.42 o 
  -9   4   8       25.62       29.69      3.61 o 
  -8   4   8        1.72        0.00      0.76 o 
  -7   4   8        0.45        1.56      1.16 o 
  -6   4   8        6.27        6.64      1.39 o 
  -5   4   8        0.02        0.20      0.67 o 
  -4   4   8        9.18       10.53      2.09 o 
  -3   4   8        0.02        0.06      0.63 o 
  -2   4   8        0.60        1.16      0.91 o 
  -1   4   8        0.01        0.00      0.89 o 
   0   4   8        4.19        3.20      1.42 o 
   1   4   8        9.17       11.31      2.76 o 
   2   4   8        0.21        2.27      1.25 o 
 -10   5   8       13.68       21.59      3.96 o 
  -9   5   8        0.38        0.40      1.11 o 
  -8   5   8        7.89        6.85      2.18 o 
  -7   5   8       23.94       28.40      3.52 o 
  -6   5   8       10.09       11.46      2.72 o 
  -5   5   8       38.89       38.08      2.67 o 
  -4   5   8       22.68       27.89      2.45 o 
  -3   5   8        0.62        1.47      0.78 o 
  -2   5   8        0.12        0.35      0.72 o 
  -1   5   8        5.63        7.88      2.18 o 
   0   5   8        3.24        7.17      2.00 o 
   1   5   8        0.75        1.07      1.25 o 
  -9   6   8       32.59       35.12      4.14 o 
  -8   6   8       21.28       23.72      4.01 o 
  -7   6   8       16.01       16.69      3.43 o 
  -6   6   8        1.59        2.80      1.47 o 
  -5   6   8       45.54       54.58      3.31 o 
  -4   6   8        0.15        0.72      1.31 o 
  -3   6   8        9.91       12.74      1.94 o 
  -2   6   8        9.67       15.98      3.16 o 
  -1   6   8       30.95       36.54      3.96 o 
  -7   7   8       16.75       16.42      3.52 o 
  -6   7   8       17.46       19.45      3.87 o 
  -5   7   8        9.34       10.42      2.85 o 
  -4   7   8        0.18        2.63      1.56 o 
  -3   7   8        3.40        7.92      2.36 o 
   0 -11   9       62.46       71.22      6.01 o 
   1 -11   9       19.66       21.85      3.87 o 
   2 -11   9        0.19        2.52      0.93 o 
   3 -11   9       51.93       50.97      5.41 o 
   4 -11   9        7.76        7.17      1.89 o 
   5 -11   9        0.44        1.65      1.38 o 
  -2 -10   9       60.07       61.47      5.65 o 
  -1 -10   9       89.67       90.40      6.63 o 
   0 -10   9       23.29       22.39      3.83 o 
   1 -10   9        2.07        2.27      1.34 o 
   2 -10   9       43.34       46.83      4.47 o 
   3 -10   9        2.89        4.20      1.31 o 
   4 -10   9       25.07       26.15      2.69 o 
   5 -10   9       49.02       50.38      4.85 o 
   6 -10   9        1.44        6.32      1.96 o 
  -4  -9   9        8.51        9.66      2.85 o 
  -3  -9   9      107.88      104.55      7.21 o 
  -2  -9   9       24.68       24.04      3.96 o 
  -1  -9   9       14.72       19.32      3.56 o 
   0  -9   9        2.22        6.77      2.00 o 
   1  -9   9       38.08       39.84      2.82 o 
   2  -9   9       55.98       52.27      3.69 o 
   3  -9   9       24.61       26.45      2.41 o 
   4  -9   9       28.51       29.29      3.65 o 
   5  -9   9        2.16        1.42      1.29 o 
   6  -9   9       12.31       13.62      3.03 o 
   7  -9   9        8.24       15.09      3.29 o 
  -5  -8   9       11.27       11.84      3.16 o 
  -4  -8   9       54.04       59.95      5.39 o 
  -3  -8   9       28.35       24.66      4.01 o 
  -2  -8   9       48.80       48.60      4.54 o 
  -1  -8   9        3.36        5.83      1.82 o 
   0  -8   9        0.16        1.34      0.98 o 
   1  -8   9       41.79       39.03      2.67 o 
   2  -8   9       25.75       30.95      2.34 o 
   3  -8   9      143.54      131.45      5.39 o 
   4  -8   9        8.29       13.66      2.94 o 
   5  -8   9       48.72       54.12      4.76 o 
   6  -8   9       17.67       14.02      2.94 o 
   7  -8   9        0.13        1.42      1.25 o 
  -6  -7   9        1.66        2.27      1.56 o 
  -5  -7   9       25.96       33.34      4.01 o 
  -4  -7   9        6.45        5.12      1.87 o 
  -3  -7   9      113.92       96.54      6.28 o 
  -2  -7   9       49.01       48.69      4.32 o 
  -1  -7   9        2.89        3.43      1.34 o 
   0  -7   9       12.30       10.56      1.66 o 
   1  -7   9      134.92      137.84      8.01 o 
   2  -7   9       62.98       61.68      3.09 o 
   3  -7   9       29.71       35.34      3.52 o 
   4  -7   9       10.19       13.13      2.76 o 
   5  -7   9       14.21       13.49      2.89 o 
   6  -7   9       64.77       56.44      4.99 o 
   7  -7   9        0.41        1.69      1.16 o 
  -7  -6   9        4.58        8.72      2.45 o 
  -6  -6   9        5.56        6.72      2.18 o 
  -5  -6   9        1.47        0.89      1.38 o 
  -4  -6   9      126.78      108.51      6.68 o 
  -3  -6   9      181.10      182.93      8.23 o 
  -2  -6   9       16.82       17.76      2.98 o 
  -1  -6   9       26.28       22.03      3.16 o 
   0  -6   9       85.95       98.97      4.76 o 
   1  -6   9      158.06      153.07      3.70 o 
   2  -6   9       43.23       55.92      2.24 o 
   3  -6   9        9.94        9.53      2.14 o 
   4  -6   9        0.00        0.89      1.02 o 
   5  -6   9        3.96        3.29      1.56 o 
   6  -6   9        8.23        6.72      2.00 o 
   7  -6   9        4.25        4.36      1.42 o 
  -7  -5   9        1.01        1.87      1.42 o 
  -6  -5   9        2.22        4.72      1.82 o 
  -5  -5   9       13.54       20.43      3.47 o 
  -4  -5   9       41.53       36.54      3.83 o 
  -3  -5   9        0.95        1.91      0.98 o 
  -2  -5   9       90.19       89.82      5.30 o 
  -1  -5   9      135.90      112.44      6.85 o 
   0  -5   9        0.83        1.73      0.93 o 
   1  -5   9       71.65       69.00      2.45 o 
   2  -5   9        9.20       14.01      1.33 o 
   3  -5   9      148.98      138.46     10.57 o 
   4  -5   9        0.05        0.42      0.63 o 
   5  -5   9       23.16       23.48      4.61 o 
   6  -5   9       25.25       34.13      5.12 o 
   7  -5   9        2.38        3.92      1.60 o 
  -8  -4   9        2.74        4.09      1.87 o 
  -7  -4   9       20.21       27.91      4.09 o 
  -6  -4   9        0.04        0.58      1.02 o 
  -5  -4   9       47.10       43.49      4.09 o 
  -4  -4   9        6.55        7.30      1.96 o 
  -3  -4   9      203.96      186.72      7.70 o 
  -2  -4   9        1.34        1.39      0.69 o 
  -1  -4   9        2.64        4.45      0.78 o 
   0  -4   9        1.89        2.02      0.61 o 
   1  -4   9        6.16        6.75      0.98 o 
   2  -4   9      509.04      515.64     18.16 o 
   3  -4   9      108.27      113.04      4.09 o 
   4  -4   9        5.69        6.41      1.27 o 
   5  -4   9        1.04        0.09      0.66 o 
   6  -4   9        0.10        0.23      0.91 o 
   7  -4   9        0.57        3.02      1.13 o 
  -9  -3   9        0.46        0.93      1.47 o 
  -8  -3   9       20.69       20.61      3.69 o 
  -7  -3   9        0.34        0.53      1.11 o 
  -6  -3   9      234.99      237.01      9.61 o 
  -5  -3   9       55.80       57.51      4.58 o 
  -4  -3   9        7.62        7.52      1.91 o 
  -3  -3   9       29.97       27.42      2.89 o 
  -2  -3   9       88.54       81.08      3.41 o 
  -1  -3   9      236.34      241.97     20.57 o 
   0  -3   9      199.94      188.95     12.06 o 
   1  -3   9      107.10      101.80      2.83 o 
   2  -3   9      209.60      216.89     10.86 o 
   3  -3   9       20.79       17.67      2.54 o 
   4  -3   9        0.04        1.44      0.75 o 
   5  -3   9        0.09        0.91      0.76 o 
   6  -3   9        3.88        2.62      0.99 o 
  -9  -2   9       53.91       60.89      5.47 o 
  -8  -2   9       10.96       15.58      3.20 o 
  -7  -2   9      209.16      204.70      9.12 o 
  -6  -2   9       43.17       37.61      3.83 o 
  -5  -2   9       41.69       37.88      3.61 o 
  -4  -2   9       12.96       15.22      2.58 o 
  -3  -2   9      221.23      202.75      5.47 o 
  -2  -2   9      209.09      172.44     19.09 o 
  -1  -2   9       70.93       64.31      2.96 o 
   0  -2   9      496.02      503.80     22.46 o 
   1  -2   9      110.47      112.97      6.01 o 
   2  -2   9       61.95       65.56      4.81 o 
   3  -2   9       21.39       26.84      3.78 o 
   4  -2   9       15.94       17.40      3.34 o 
   5  -2   9        5.93        2.98      1.47 o 
   6  -2   9        1.64        3.47      1.82 o 
  -9  -1   9       50.32       56.57      5.12 o 
  -8  -1   9       28.79       30.76      3.69 o 
  -7  -1   9       45.98       43.09      4.27 o 
  -6  -1   9       12.19       14.82      2.94 o 
  -5  -1   9      105.47       98.81      5.74 o 
  -4  -1   9      109.57      100.98      4.01 o 
  -3  -1   9      121.41      104.26      9.55 o 
  -2  -1   9       56.96       52.00      5.56 o 
  -1  -1   9      476.29      461.61     31.78 o 
   0  -1   9        3.19        3.99      0.94 o 
   1  -1   9        2.05        4.27      1.74 o 
   2  -1   9       85.24       93.74      5.92 o 
   3  -1   9       66.09       68.90      5.34 o 
   4  -1   9        3.68        1.65      1.42 o 
   5  -1   9        1.95        3.65      1.78 o 
 -10   0   9        5.85        5.39      2.31 o 
  -9   0   9       78.97       85.59      6.28 o 
  -8   0   9       15.37       18.56      3.43 o 
  -7   0   9        2.52        2.80      1.69 o 
  -6   0   9      140.44      126.54      6.85 o 
  -5   0   9      145.08      141.01      6.90 o 
  -4   0   9       37.22       34.81      2.37 o 
  -3   0   9       36.20       28.43      2.11 o 
  -2   0   9       55.64       48.70      2.70 o 
  -1   0   9       25.24       22.46      1.82 o 
   0   0   9       46.53       48.43      4.18 o 
   1   0   9       39.21       41.79      3.96 o 
   2   0   9      113.97      107.09      6.54 o 
   3   0   9        0.43        1.65      1.29 o 
   4   0   9        3.85        4.23      1.78 o 
   5   0   9        1.31        1.20      1.29 o 
 -10   1   9      113.80      133.75      8.15 o 
  -9   1   9        8.67        8.32      2.45 o 
  -8   1   9        0.35        0.45      1.25 o 
  -7   1   9       41.29       33.69      3.83 o 
  -6   1   9       94.03       83.81      5.56 o 
  -5   1   9       16.63       18.01      2.15 o 
  -4   1   9       50.26       43.69      4.63 o 
  -3   1   9       10.60        9.81      1.56 o 
  -2   1   9      145.73      139.78     19.07 o 
  -1   1   9       80.81       66.80      8.46 o 
   0   1   9       29.05       27.91      3.25 o 
   1   1   9        2.99        4.45      1.65 o 
   2   1   9      178.40      190.50      9.04 o 
   3   1   9       14.57       22.34      4.01 o 
   4   1   9        1.71        3.03      1.69 o 
 -10   2   9       11.62       19.18      3.78 o 
  -9   2   9        7.08        8.28      2.54 o 
  -8   2   9       22.68       22.61      3.92 o 
  -7   2   9       11.15       13.13      2.98 o 
  -6   2   9      327.40      292.92     10.59 o 
  -5   2   9       54.35       48.68      3.76 o 
  -4   2   9       59.18       59.10      3.19 o 
  -3   2   9       15.21       14.69      2.63 o 
  -2   2   9        0.90        1.40      1.13 o 
  -1   2   9       10.35        9.31      1.58 o 
   0   2   9       24.12       27.37      3.43 o 
   1   2   9       21.08       20.43      3.65 o 
   2   2   9        5.64        6.59      2.18 o 
   3   2   9        3.72        3.29      1.65 o 
 -10   3   9       22.46       32.58      4.90 o 
  -9   3   9       33.16       35.70      4.36 o 
  -8   3   9       33.44       32.80      3.96 o 
  -7   3   9        0.90        3.25      1.51 o 
  -6   3   9       41.12       42.61      2.88 o 
  -5   3   9       83.06       85.33      3.98 o 
  -4   3   9       10.65       12.95      1.93 o 
  -3   3   9        0.75        0.88      1.13 o 
  -2   3   9       17.85       21.65      2.38 o 
  -1   3   9       56.48       67.65      5.25 o 
   0   3   9        0.84        1.65      1.16 o 
   1   3   9        0.40        1.47      1.07 o 
   2   3   9        6.56       10.15      2.76 o 
  -9   4   9        5.58        5.21      2.14 o 
  -8   4   9       58.57       64.90      5.47 o 
  -7   4   9        0.03        0.13      0.93 o 
  -6   4   9        2.70        4.40      1.20 o 
  -5   4   9        0.40        0.29      0.58 o 
  -4   4   9        2.90        3.74      1.19 o 
  -3   4   9        6.83        5.96      1.32 o 
  -2   4   9        5.96        6.99      1.55 o 
  -1   4   9        0.20        0.67      1.07 o 
   0   4   9        1.39        4.01      1.78 o 
   1   4   9        0.23        3.03      1.47 o 
  -9   5   9       13.59       20.74      3.96 o 
  -8   5   9       16.32       16.38      3.38 o 
  -7   5   9        2.16        3.31      2.00 o 
  -6   5   9        0.61        3.40      1.11 o 
  -5   5   9        0.39        0.91      1.16 o 
  -4   5   9        0.03        1.76      0.83 o 
  -3   5   9        7.53       10.00      1.74 o 
  -2   5   9        6.58        7.48      2.14 o 
  -1   5   9       12.63       18.25      3.61 o 
  -7   6   9        2.22        5.21      1.82 o 
  -6   6   9       21.79       16.11      3.43 o 
  -5   6   9        0.57        1.25      0.79 o 
  -4   6   9        4.82        9.73      1.81 o 
  -3   6   9        4.68        7.19      1.53 o 
   1 -11  10       10.11       10.33      2.85 o 
   2 -11  10       57.82       64.71      7.05 o 
   3 -11  10        3.22        5.77      1.44 o 
  -1 -10  10       11.56       15.58      3.25 o 
   0 -10  10       28.70       29.87      3.69 o 
   1 -10  10       67.37       59.78      5.16 o 
   2 -10  10        4.39        5.18      1.38 o 
   3 -10  10       39.46       36.69      2.83 o 
   4 -10  10       14.38        9.66      2.58 o 
   5 -10  10        0.03        1.78      1.20 o 
  -3  -9  10        8.94        8.46      2.63 o 
  -2  -9  10      108.24      115.32      7.48 o 
  -1  -9  10       30.92       31.87      3.78 o 
   0  -9  10        4.68        6.41      1.91 o 
   1  -9  10        0.29        1.56      1.31 o 
   2  -9  10       47.31       49.63      3.14 o 
   3  -9  10        2.33        1.91      1.34 o 
   4  -9  10       58.08       68.54      5.52 o 
   5  -9  10       27.01       26.35      4.09 o 
   6  -9  10        0.10        1.07      1.20 o 
  -4  -8  10        1.54        1.69      1.56 o 
  -3  -8  10       45.91       50.12      4.72 o 
  -2  -8  10       19.32       22.21      3.74 o 
  -1  -8  10       11.44       12.24      2.72 o 
   0  -8  10       76.00       79.27      5.52 o 
   1  -8  10        0.01        1.03      0.72 o 
   2  -8  10        4.17        5.93      1.54 o 
   3  -8  10       71.61       77.85      5.56 o 
   4  -8  10       45.31       38.86      4.09 o 
   5  -8  10        4.90        2.31      1.38 o 
   6  -8  10        0.09        1.07      1.20 o 
  -5  -7  10       14.98       22.52      4.05 o 
  -4  -7  10       57.59       68.63      5.65 o 
  -3  -7  10        0.18        0.49      0.98 o 
  -2  -7  10        0.08        0.00      0.76 o 
  -1  -7  10       23.44       24.97      3.07 o 
   0  -7  10       40.40       31.60      3.74 o 
   1  -7  10        0.49        0.00      1.00 o 
   2  -7  10       78.67       81.60      3.64 o 
   3  -7  10       42.17       42.42      3.92 o 
   4  -7  10        0.49        2.76      1.51 o 
   5  -7  10        0.04        1.51      1.20 o 
   6  -7  10        3.64        2.36      1.42 o 
  -6  -6  10       17.35       18.61      3.65 o 
  -5  -6  10       60.50       57.91      5.16 o 
  -4  -6  10        0.65        0.22      1.07 o 
  -3  -6  10        7.65       10.15      2.49 o 
  -2  -6  10       42.97       40.64      3.83 o 
  -1  -6  10        1.61        0.09      0.80 o 
   0  -6  10      128.18      111.18      5.44 o 
   1  -6  10        1.31        1.97      0.66 o 
   2  -6  10       20.85       23.58      2.07 o 
   3  -6  10       22.15       21.32      3.20 o 
   4  -6  10       48.49       54.44      4.54 o 
   5  -6  10        5.54        7.79      1.96 o 
   6  -6  10        0.06        0.53      1.11 o 
  -7  -5  10        5.07        4.50      2.14 o 
  -6  -5  10       92.91       86.26      6.28 o 
  -5  -5  10       55.35       48.03      4.63 o 
  -4  -5  10        1.54        4.27      1.60 o 
  -3  -5  10        1.02        1.07      0.89 o 
  -2  -5  10       31.75       27.51      3.07 o 
  -1  -5  10       86.54       84.71      3.63 o 
   0  -5  10       11.37       14.98      1.48 o 
   1  -5  10       81.93       90.30      5.23 o 
   2  -5  10       78.06       79.96      3.51 o 
   3  -5  10        3.88        6.68      1.34 o 
   4  -5  10       13.11       14.72      1.97 o 
   5  -5  10       10.76       13.57      2.65 o 
   6  -5  10       10.15       12.42      2.85 o 
  -8  -4  10       25.59       31.25      4.72 o 
  -7  -4  10       20.33       19.90      3.69 o 
  -6  -4  10       23.71       24.93      3.87 o 
  -5  -4  10       14.22       17.89      3.29 o 
  -4  -4  10       15.19       16.34      2.94 o 
  -3  -4  10       15.62       22.39      3.25 o 
  -2  -4  10      166.90      150.69      4.89 o 
  -1  -4  10      103.60       95.04      3.82 o 
   0  -4  10      290.09      267.89      6.22 o 
   1  -4  10      141.98      128.70      6.10 o 
   2  -4  10        5.53        9.76      2.25 o 
   3  -4  10        0.04        1.48      0.70 o 
   4  -4  10       20.26       28.61      2.31 o 
   5  -4  10        8.43       14.33      3.03 o 
   6  -4  10        0.52        0.76      1.47 o 
  -8  -3  10        4.82        5.03      2.05 o 
  -7  -3  10       15.07       16.16      3.34 o 
  -6  -3  10        8.06       12.02      2.85 o 
  -5  -3  10      128.56      119.55      6.72 o 
  -4  -3  10       30.90       38.77      3.74 o 
  -3  -3  10      161.29      145.61      4.94 o 
  -2  -3  10      106.74       94.04      3.87 o 
  -1  -3  10       15.34       18.68      2.01 o 
   0  -3  10       69.28       59.11      3.29 o 
   1  -3  10       73.32       73.26      5.07 o 
   2  -3  10        0.01        1.16      1.20 o 
   3  -3  10        1.59        3.29      1.56 o 
   4  -3  10       28.28       31.29      3.74 o 
   5  -3  10        3.62        3.47      1.91 o 
  -9  -2  10       40.34       46.87      5.03 o 
  -8  -2  10        0.48        0.18      1.20 o 
  -7  -2  10       24.70       25.95      4.01 o 
  -6  -2  10       11.46       11.39      2.67 o 
  -5  -2  10       36.06       32.94      3.47 o 
  -4  -2  10      154.73      138.77      4.94 o 
  -3  -2  10        1.48        1.00      0.75 o 
  -2  -2  10       40.07       41.28      3.56 o 
  -1  -2  10        3.24        3.08      0.85 o 
   0  -2  10      631.48      632.70     31.69 o 
   1  -2  10       21.23       26.31      3.74 o 
   2  -2  10        3.88        7.79      2.31 o 
   3  -2  10        2.36        1.87      1.42 o 
   4  -2  10        3.31        5.88      2.09 o 
   5  -2  10       14.50       20.52      3.87 o 
  -9  -1  10        2.18        0.93      1.42 o 
  -8  -1  10       57.79       62.27      5.47 o 
  -7  -1  10       31.64       32.09      3.74 o 
  -6  -1  10        0.01        0.00      0.76 o 
  -5  -1  10       21.11       16.69      3.03 o 
  -4  -1  10        9.73        9.81      1.67 o 
  -3  -1  10      150.87      129.56      4.66 o 
  -2  -1  10      308.42      292.11     13.86 o 
  -1  -1  10       42.33       41.20      2.52 o 
   0  -1  10       85.95       90.27      5.83 o 
   1  -1  10       43.83       47.09      4.41 o 
   2  -1  10        7.47        7.57      2.31 o 
   3  -1  10        0.37        4.41      1.87 o 
   4  -1  10       12.63       17.31      3.65 o 
  -9   0  10       51.91       50.43      5.03 o 
  -8   0  10       11.34       12.37      3.03 o 
  -7   0  10        7.21        9.70      2.54 o 
  -6   0  10        3.39        2.85      1.42 o 
  -5   0  10       26.20       29.58      2.53 o 
  -4   0  10      198.76      190.27      5.83 o 
  -3   0  10      153.25      133.76      5.03 o 
  -2   0  10       84.67       82.60      3.71 o 
  -1   0  10       27.03       23.05      3.18 o 
   0   0  10       18.33       21.32      3.61 o 
   1   0  10       10.62       14.02      3.12 o 
   2   0  10        7.65       12.86      2.98 o 
   3   0  10       26.10       24.66      4.23 o 
  -9   1  10        3.91        4.58      2.14 o 
  -8   1  10       16.56       18.83      3.65 o 
  -7   1  10        1.21        1.38      1.20 o 
  -6   1  10        0.15        0.22      0.98 o 
  -5   1  10      116.69      101.79      4.40 o 
  -4   1  10       16.21       19.17      2.29 o 
  -3   1  10       73.07       71.91      3.58 o 
  -2   1  10        4.23        3.70      1.04 o 
  -1   1  10        5.60        5.96      2.00 o 
   0   1  10        1.79        2.27      1.34 o 
   1   1  10       17.47       19.72      3.65 o 
   2   1  10        3.33        3.12      1.69 o 
   3   1  10        0.33        0.98      1.29 o 
  -9   2  10       11.98       14.82      3.52 o 
  -8   2  10        9.80       10.99      2.98 o 
  -7   2  10       29.15       26.75      4.05 o 
  -6   2  10        9.57        8.37      1.64 o 
  -5   2  10        1.33        2.50      0.91 o 
  -4   2  10       19.22       26.97      3.87 o 
  -3   2  10       15.68       15.35      2.63 o 
  -2   2  10        0.07        0.10      0.69 o 
  -1   2  10       24.31       23.32      3.78 o 
   0   2  10       75.20       82.12      6.05 o 
   1   2  10        0.01        1.42      1.11 o 
   2   2  10        1.79        1.82      1.47 o 
  -9   3  10        0.16        1.16      1.65 o 
  -8   3  10      141.17      140.92      8.37 o 
  -7   3  10       53.47       48.52      4.72 o 
  -6   3  10        3.24        3.89      1.20 o 
  -5   3  10       48.49       48.37      3.16 o 
  -4   3  10        4.34        6.58      1.44 o 
  -3   3  10        4.40        3.14      1.10 o 
  -2   3  10        0.00        0.09      1.07 o 
  -1   3  10        3.66        3.07      1.42 o 
   0   3  10        2.95        2.67      1.51 o 
  -7   4  10       43.82       46.56      4.76 o 
  -6   4  10        2.76        3.30      1.10 o 
  -5   4  10        1.86        2.93      0.96 o 
  -4   4  10        1.87        5.72      1.42 o 
  -3   4  10       66.31       65.31      3.72 o 
  -2   4  10        2.04        5.25      2.00 o 
  -1   4  10        4.73        7.03      2.36 o 
  -7   5  10       33.99       34.61      2.86 o 
  -6   5  10        1.19        2.81      0.97 o 
  -5   5  10        4.16        7.81      1.56 o 
  -4   5  10        6.60        9.40      2.05 o 
  -3   5  10        0.04        0.91      1.51 o 
   0 -10  11        2.30        2.49      1.47 o 
   1 -10  11        5.22        8.37      2.36 o 
   2 -10  11       56.49       50.92      3.52 o 
   3 -10  11        2.80        5.03      2.05 o 
  -2  -9  11        4.63        5.34      1.78 o 
  -1  -9  11        3.97        5.03      1.65 o 
   0  -9  11       26.54       30.40      3.69 o 
   1  -9  11       25.81       24.43      2.73 o 
   2  -9  11        0.02        1.51      0.80 o 
   3  -9  11       30.84       34.41      3.83 o 
   4  -9  11       38.54       43.57      4.41 o 
  -4  -8  11      111.68      116.93      7.88 o 
  -3  -8  11        8.35        7.92      2.31 o 
  -2  -8  11        0.08        0.85      0.98 o 
  -1  -8  11       11.77       17.05      3.20 o 
   0  -8  11        0.01        0.98      0.98 o 
   1  -8  11       33.51       37.03      2.66 o 
   2  -8  11       16.73       21.85      3.56 o 
   3  -8  11        4.12        8.15      2.18 o 
   4  -8  11       20.79       27.86      3.43 o 
   5  -8  11        4.70        7.12      2.14 o 
  -5  -7  11       46.58       53.90      5.39 o 
  -4  -7  11        0.16        0.58      1.07 o 
  -3  -7  11       22.62       27.73      4.09 o 
  -2  -7  11        2.45        1.87      1.16 o 
  -1  -7  11        3.19        3.34      1.56 o 
   0  -7  11       21.44       26.50      4.76 o 
   1  -7  11       33.40       37.21      2.52 o 
   2  -7  11        5.97        6.85      1.96 o 
   3  -7  11       24.87       27.82      3.29 o 
   4  -7  11        0.45        0.40      1.02 o 
   5  -7  11        0.34        0.00      1.02 o 
  -6  -6  11       50.12       49.14      5.12 o 
  -5  -6  11        0.93        0.93      1.38 o 
  -4  -6  11       19.74       24.57      3.96 o 
  -3  -6  11        2.29        4.27      1.56 o 
  -2  -6  11       36.78       41.84      4.05 o 
  -1  -6  11        1.37        1.47      1.07 o 
   0  -6  11       44.50       46.90      2.92 o 
   1  -6  11       10.20       10.35      1.31 o 
   2  -6  11        2.81        6.55      1.41 o 
   3  -6  11        2.26        3.65      1.38 o 
   4  -6  11       16.97       17.54      3.12 o 
   5  -6  11        0.00        0.18      0.98 o 
  -7  -5  11        9.67       13.84      3.38 o 
  -6  -5  11        0.96        0.85      1.51 o 
  -5  -5  11       47.42       37.97      4.01 o 
  -4  -5  11      104.95       93.78      6.28 o 
  -3  -5  11       60.89       60.62      4.85 o 
  -2  -5  11        3.90        3.03      1.20 o 
  -1  -5  11       43.24       39.21      4.01 o 
   0  -5  11       25.03       22.30      2.11 o 
   1  -5  11        0.61        1.34      1.34 o 
   2  -5  11        0.20        1.69      1.20 o 
   3  -5  11        0.49        2.00      1.47 o 
   4  -5  11       25.74       31.91      3.65 o 
   5  -5  11       35.55       36.68      3.96 o 
  -7  -4  11       21.79       18.52      3.74 o 
  -6  -4  11       34.26       29.29      4.36 o 
  -5  -4  11       30.37       31.42      3.56 o 
  -4  -4  11        6.86        6.68      1.82 o 
  -3  -4  11        4.98        5.70      1.82 o 
  -2  -4  11        1.01        0.12      0.61 o 
  -1  -4  11      150.59      150.25      5.05 o 
   0  -4  11      284.79      275.15      6.94 o 
   1  -4  11       14.04       15.00      3.03 o 
   2  -4  11       12.05       14.96      3.07 o 
   3  -4  11       23.66       29.24      3.52 o 
   4  -4  11       25.97       28.53      3.56 o 
   5  -4  11        0.05        2.67      1.74 o 
  -8  -3  11      117.92      129.12      8.23 o 
  -7  -3  11        9.77       13.26      3.03 o 
  -6  -3  11        1.95        2.31      1.34 o 
  -5  -3  11       70.98       71.57      5.39 o 
  -4  -3  11      168.06      149.20      7.57 o 
  -3  -3  11       38.84       41.95      2.80 o 
  -2  -3  11       30.97       31.09      2.38 o 
  -1  -3  11        4.38        4.94      1.12 o 
   0  -3  11        5.38        6.72      2.27 o 
   1  -3  11       72.70       63.11      4.94 o 
   2  -3  11        0.47        3.34      1.65 o 
   3  -3  11        0.38        2.05      1.34 o 
   4  -3  11       48.30       58.62      5.25 o 
  -8  -2  11        8.94        9.57      2.76 o 
  -7  -2  11        0.15        0.00      1.20 o 
  -6  -2  11       40.04       38.37      3.96 o 
  -5  -2  11       30.42       26.26      3.20 o 
  -4  -2  11        0.83        1.63      0.81 o 
  -3  -2  11       41.96       39.09      2.72 o 
  -2  -2  11        0.15        0.00      0.96 o 
  -1  -2  11        0.87        0.70      0.63 o 
   0  -2  11       17.19       19.01      3.38 o 
   1  -2  11       12.65       18.47      3.38 o 
   2  -2  11        4.20        6.94      2.23 o 
   3  -2  11       17.36       25.73      4.18 o 
   4  -2  11        6.89       11.48      2.98 o 
  -8  -1  11        0.25        1.16      1.47 o 
  -7  -1  11       16.23       13.71      3.03 o 
  -6  -1  11        0.14        1.38      1.02 o 
  -5  -1  11       22.33       23.37      3.61 o 
  -4  -1  11       65.29       60.57      3.44 o 
  -3  -1  11        0.02        0.31      0.61 o 
  -2  -1  11       85.27       80.63      3.79 o 
  -1  -1  11       50.93       49.12      2.91 o 
   0  -1  11        4.20        4.50      2.05 o 
   1  -1  11        0.23        0.62      1.42 o 
   2  -1  11       15.57       14.07      3.16 o 
   3  -1  11        3.50        5.74      2.27 o 
  -8   0  11        0.97        2.94      1.82 o 
  -7   0  11        6.68        9.30      2.45 o 
  -6   0  11       35.59       32.22      3.69 o 
  -5   0  11       21.05       23.55      3.65 o 
  -4   0  11       14.48       15.23      2.12 o 
  -3   0  11        3.68        3.03      0.91 o 
  -2   0  11      163.41      150.68      5.27 o 
  -1   0  11        1.48        4.36      1.82 o 
   0   0  11        1.27        2.27      1.38 o 
   1   0  11        1.64        1.07      1.29 o 
   2   0  11        0.07        2.23      1.51 o 
  -8   1  11        1.39        2.67      1.65 o 
  -7   1  11       13.27       13.00      2.98 o 
  -6   1  11       20.18       22.61      3.74 o 
  -5   1  11        4.73        5.23      1.29 o 
  -4   1  11       69.86       70.66      7.34 o 
  -3   1  11       77.88       73.91      3.83 o 
  -2   1  11        0.13        1.45      0.79 o 
  -1   1  11        2.51        4.41      1.74 o 
   0   1  11        0.05        0.62      0.98 o 
   1   1  11        5.91        4.85      1.91 o 
  -8   2  11        3.26        6.85      2.31 o 
  -7   2  11       67.87       64.23      5.47 o 
  -6   2  11        4.29        4.38      1.40 o 
  -5   2  11       55.31       54.87      3.46 o 
  -4   2  11        0.01        0.78      0.87 o 
  -3   2  11        6.51        7.62      1.51 o 
  -2   2  11        7.62        9.12      2.54 o 
  -1   2  11        1.91        5.30      1.91 o 
   0   2  11        4.28        6.68      2.18 o 
  -8   3  11        1.49        3.47      1.69 o 
  -7   3  11       14.78       20.25      3.69 o 
  -6   3  11        0.21        1.25      0.74 o 
  -5   3  11       17.57       20.07      3.74 o 
  -4   3  11        9.96       12.97      2.08 o 
  -3   3  11       41.98       41.15      3.01 o 
  -2   3  11       50.91       55.06      5.07 o 
  -1   3  11        0.32        0.00      0.85 o 
  -6   4  11       17.38       17.75      2.49 o 
  -5   4  11        6.27        8.04      1.71 o 
  -4   4  11        6.48        9.56      1.84 o 
  -1  -9  12        0.63        2.23      1.51 o 
   0  -9  12        3.68        3.69      1.78 o 
   1  -9  12        8.74       12.11      1.97 o 
   2  -9  12        6.68        5.25      2.14 o 
   3  -9  12       18.81       17.23      3.38 o 
  -3  -8  12       52.81       59.69      5.47 o 
  -2  -8  12        0.59        0.27      0.98 o 
  -1  -8  12        3.06        3.92      1.51 o 
   0  -8  12        4.24        3.61      1.34 o 
   1  -8  12       26.02       28.37      2.34 o 
   2  -8  12       11.17        8.28      2.31 o 
   3  -8  12       44.15       69.17      5.39 o 
  -4  -7  12       34.67       38.86      4.27 o 
  -3  -7  12       49.01       49.63      4.72 o 
  -2  -7  12        0.00        1.38      1.16 o 
  -1  -7  12       12.86       11.97      2.67 o 
   0  -7  12        0.90        1.35      1.31 o 
   1  -7  12        2.30        4.76      1.69 o 
   2  -7  12       68.85       79.49      5.52 o 
   3  -7  12        0.46        1.56      1.20 o 
  -5  -6  12       56.23       57.11      5.34 o 
  -4  -6  12        1.30        1.82      1.11 o 
  -3  -6  12       23.83       30.85      3.65 o 
  -2  -6  12       29.49       29.82      3.52 o 
  -1  -6  12        0.51        1.52      1.27 o 
   0  -6  12        0.74        2.41      0.93 o 
   1  -6  12       53.07       63.34      4.90 o 
  -6  -5  12       45.11       46.56      4.99 o 
  -5  -5  12        0.21        0.00      0.93 o 
  -4  -5  12       37.61       35.96      3.92 o 
  -3  -5  12       15.34       19.76      3.34 o 
  -2  -5  12       26.63       27.92      2.35 o 
  -1  -5  12       24.46       26.78      2.42 o 
   0  -5  12       63.00       63.54      3.37 o 
   1  -5  12       38.95       32.05      3.65 o 
   2  -5  12        5.18        6.59      2.18 o 
   3  -5  12        6.31        7.48      2.27 o 
   4  -5  12        8.29       11.48      2.85 o 
  -6  -4  12        1.32        1.87      1.47 o 
  -5  -4  12       65.82       66.23      5.39 o 
  -4  -4  12        0.89        0.49      0.89 o 
  -3  -4  12        7.77        6.19      1.36 o 
  -2  -4  12       36.38       38.26      2.69 o 
  -1  -4  12        0.77        0.98      1.11 o 
   0  -4  12       23.14       25.77      3.87 o 
   1  -4  12        3.85        8.37      2.36 o 
   2  -4  12       16.96       23.01      3.87 o 
   3  -4  12        0.00        0.27      1.34 o 
  -7  -3  12        6.58        8.68      2.80 o 
  -6  -3  12        8.85        8.23      2.23 o 
  -5  -3  12       18.05       18.34      3.29 o 
  -4  -3  12        3.67        2.58      1.20 o 
  -3  -3  12       38.91       37.09      2.75 o 
  -2  -3  12        0.41        1.30      0.81 o 
  -1  -3  12       41.30       45.29      2.88 o 
   0  -3  12      115.07      111.01      6.90 o 
   1  -3  12      130.38      125.83      7.43 o 
   2  -3  12        1.83        1.38      1.38 o 
   3  -3  12       12.07       18.69      3.69 o 
  -7  -2  12       10.69       14.20      3.07 o 
  -6  -2  12        2.01        1.16      0.93 o 
  -5  -2  12       54.22       55.24      4.85 o 
  -4  -2  12       74.12       67.04      3.76 o 
  -3  -2  12        2.74        2.44      0.98 o 
  -2  -2  12       33.30       34.87      2.87 o 
  -1  -2  12       64.40       57.11      5.03 o 
   0  -2  12       32.87       30.98      4.41 o 
   1  -2  12        7.92       12.37      2.98 o 
   2  -2  12       13.61       19.90      3.92 o 
  -7  -1  12        0.85        0.98      0.98 o 
  -6  -1  12       19.22       20.74      3.69 o 
  -5  -1  12        2.45        3.44      0.99 o 
  -4  -1  12        0.45        1.22      1.71 o 
  -3  -1  12        4.26        3.66      1.13 o 
  -2  -1  12       24.70       22.60      2.27 o 
  -1  -1  12        4.31        5.25      1.87 o 
   0  -1  12       31.37       37.57      4.23 o 
   1  -1  12       20.22       29.29      4.58 o 
   2  -1  12        0.49        2.89      1.82 o 
  -7   0  12        2.19        7.17      2.14 o 
  -6   0  12        8.88        9.70      2.40 o 
  -5   0  12        0.17        0.39      1.18 o 
  -4   0  12        2.84        2.85      1.31 o 
  -3   0  12       32.47       31.86      2.56 o 
  -2   0  12        1.24        1.16      1.38 o 
  -1   0  12        2.12        3.69      1.78 o 
   0   0  12        1.07        1.82      1.56 o 
   1   0  12        2.02        2.40      1.78 o 
  -7   1  12        2.90        3.78      1.56 o 
  -6   1  12        5.42        9.12      1.74 o 
  -5   1  12        9.75       11.51      1.91 o 
  -4   1  12      122.42      114.48      9.88 o 
  -3   1  12        2.95        2.73      1.10 o 
  -2   1  12        0.44        1.34      1.07 o 
  -1   1  12        7.03        5.21      1.91 o 
  -6   2  12       72.59       68.11      4.07 o 
  -5   2  12       52.32       53.54      3.52 o 
  -4   2  12       34.95       31.47      2.66 o 
  -3   2  12        4.33        7.21      2.23 o 
  -2   2  12        6.24        7.17      2.23 o 
  -1  -8  13        0.21        1.42      1.34 o 
   0  -8  13        0.37        2.67      1.25 o 
  -3  -7  13        7.10        6.54      2.14 o 
  -2  -7  13       59.80       63.29      5.30 o 
  -1  -7  13        5.05        5.21      2.09 o 
   0  -7  13        0.00        2.40      1.20 o 
  -4  -6  13       11.94       17.27      3.34 o 
  -3  -6  13       11.00        9.75      2.49 o 
  -2  -6  13        2.33        2.36      1.38 o 
  -1  -6  13       26.23       28.67      2.40 o 
   0  -6  13       79.92       76.38      5.65 o 
  -5  -5  13       54.55       57.86      5.30 o 
  -4  -5  13        1.09        0.67      0.98 o 
  -3  -5  13       50.88       47.22      4.50 o 
  -2  -5  13       37.39       37.73      2.85 o 
  -1  -5  13        9.83        9.49      1.67 o 
   0  -5  13       14.30       24.35      3.92 o 
   1  -5  13        6.14       10.10      2.72 o 
   2  -5  13        7.15        8.77      2.54 o 
  -5  -4  13        1.40        1.74      1.38 o 
  -4  -4  13       94.76       81.19      6.05 o 
  -3  -4  13        5.45        5.39      1.35 o 
  -2  -4  13        0.49        0.00      0.70 o 
  -1  -4  13       13.02       21.68      3.83 o 
   0  -4  13        4.91        9.21      2.58 o 
   1  -4  13        4.48        2.40      1.65 o 
   2  -4  13        2.49        9.30      2.63 o 
  -6  -3  13        7.92       11.13      2.80 o 
  -5  -3  13        5.45       11.17      2.63 o 
  -4  -3  13        1.97        0.80      1.11 o 
  -3  -3  13        0.19        0.52      0.80 o 
  -2  -3  13        6.01        7.36      1.47 o 
  -1  -3  13        1.25        0.27      1.20 o 
   0  -3  13       13.70       16.07      3.52 o 
   1  -3  13       49.20       51.50      5.12 o 
  -6  -2  13        1.59        3.34      1.51 o 
  -5  -2  13        0.04        0.18      0.98 o 
  -4  -2  13       66.95       65.70      3.87 o 
  -3  -2  13       25.04       27.06      2.95 o 
  -2  -2  13        4.03        5.47      1.29 o 
  -1  -2  13        9.94        7.21      2.45 o 
   0  -2  13        0.59        0.80      1.38 o 
  -6  -1  13       21.67       27.51      4.36 o 
  -5  -1  13        2.09        3.36      2.43 o 
  -4  -1  13       23.09       26.48      3.03 o 
  -3  -1  13        0.43        1.19      0.83 o 
  -2  -1  13        0.38        0.31      1.25 o 
  -1  -1  13        0.00        2.05      1.47 o 
  -5   0  13        2.67        3.70      1.18 o 
  -4   0  13       13.72       17.72      2.49 o 
  -3   0  13       10.66        9.65      1.80 o 
  -2   0  13        3.72        4.18      1.91 o 
  -2  -5  14        0.29        0.42      0.91 o 
  -1  -5  14       40.62       51.99      5.03 o 
  -3  -4  14       17.54       21.32      2.73 o 
  -2  -4  14       30.62       29.92      2.78 o 
  -1  -4  14        0.00        2.00      1.60 o 
  -3  -3  14       22.58       21.76      2.73 o 
  -2  -3  14        0.02        1.47      1.56 o 
                                                 
